# Supplementary material for: [2,6-Bis(6-methyl­quinolin-2-yl)pyridine-κ3 N,N′,N′′]dichloridoiron(II)
Source: Acta Crystallogr Sect E Struct Rep Online. 2010 Sep 25;66(Pt 10):m1299. doi: 10.1107/S1600536810037049 (PMC2983294; doi:10.1107/S1600536810037049)
Supplement: Supplementary file 1 [file e-66-m1299-sup1.cif]

##############################################################################
###                                                                        ###
###        Electronic paper (Acta Crystallographica Section E)             ###
###                                                                        ###
##############################################################################
#                                                                            #
# This CIF contains the data in a paper accepted for publication in Acta     #
# Crystallographica Section E. It conforms to the requirements of Notes      #
# for Authors for Section E, and has been peer reviewed under the auspices   #
# of the IUCr Commission on Journals.                                        #
#                                                                            #
# Full details of the Crystallographic Information File format               #
# are given in the paper "The Crystallographic Information File (CIF):       #
# a New Standard Archive File for Crystallography" by S. R. Hall, F. H.      #
# Allen and I. D. Brown [Acta Cryst. (1991), A47, 655-685].                  #
#                                                                            #
# The current version of the core CIF dictionary is obtainable from          #
# ftp://ftp.iucr.org/pub/cif_core.dic. The current version number is 2.4.    #
#                                                                            #
# Software is freely available for graphical display of the structure(s) in  #
# this CIF.  For information consult the CIF home page http://www.iucr.org/  #
# cif/home.html                                                              #
#                                                                            #
# This file may be used for bona fide research purposes within the           #
# scientific community so long as proper attribution is given to the journal # 
# article from which it was obtained.                                        #
#                                                                            #
##############################################################################
                                             
data_global
_audit_creation_method     SHELXL-97
_journal_date_recd_electronic     2010-09-15
_journal_date_accepted     2010-09-16
_journal_name_full     'Acta Crystallographica, Section E'
_journal_year     2010
_journal_volume     66
_journal_issue     10
_journal_page_first     m1299
_journal_page_last     m1299
_journal_paper_category     QM
_journal_coeditor_code     XU5032
_publ_contact_author
;
     Dr. Seik Weng Ng
     Department of Chemistry
     University of Malaya
     50603 Kuala Lumpur
     Malaysia
;
_publ_contact_author_email     seikweng@um.edu.my
_publ_contact_author_fax     '03 7967 4193'
_publ_contact_author_phone     '03 7967 6778'
_publ_section_title
;\
[2,6-Bis(6-methylquinolin-2-yl)pyridine-\k^3^<i>N</i>,<i>N</i>',<i>N</i>'']\
dichloridoiron(II)
;
loop_
    _publ_author_name
    _publ_author_address
    'Li, Xiao-Ping'
;
     Department of Chemistry
     Shaanxi Key Laboratory for Physico-Inorganic Chemistry
     Northwest University
     Xi'an 710069
     People's Republic of China
;
    'Zhao, Jian-She'
;
     Department of Chemistry
     Shaanxi Key Laboratory for Physico-Inorganic Chemistry
     Northwest University
     Xi'an 710069
     People's Republic of China
;
    'Ng, Seik Weng'
;
     Department of Chemistry
     University of Malaya
     50603 Kuala Lumpur
     Malaysia
;
_publ_section_synopsis     .
data_I
_audit_creation_method     SHELXL-97
_chemical_name_systematic
;
[2,6-Bis(6-methylquinolin-2-yl)pyridine-
\k^3^<i>N</i>,<i>N</i>',<i>N</i>'']dichloridoiron(II)
;
_chemical_name_common     ?
_chemical_formula_moiety     'C25 H19 Cl2 Fe N3'
_chemical_formula_sum     'C25 H19 Cl2 Fe N3'
_chemical_formula_iupac     '[Fe Cl2 (C25 H19 N3)]'
_chemical_formula_weight     488.18
_chemical_melting_point     ?
_symmetry_cell_setting     triclinic
_symmetry_space_group_name_H-M     'P -1'
_symmetry_space_group_name_Hall     '-P 1'
loop_
    _symmetry_equiv_pos_as_xyz
    'x, y, z'
    '-x, -y, -z'
_cell_length_a     9.6228(7)
_cell_length_b     10.2558(8)
_cell_length_c     10.7324(8)
_cell_angle_alpha     94.3520(10)
_cell_angle_beta     95.4810(10)
_cell_angle_gamma     96.1210(10)
_cell_volume     1044.35(14)
_cell_formula_units_Z     2
_cell_measurement_reflns_used     4559
_cell_measurement_theta_min     2.6
_cell_measurement_theta_max     28.2
_cell_measurement_temperature     100(2)
_exptl_crystal_description     Block
_exptl_crystal_colour     Black
_exptl_crystal_size_max     0.30
_exptl_crystal_size_mid     0.10
_exptl_crystal_size_min     0.05
_exptl_crystal_density_diffrn     1.552
_exptl_crystal_density_meas     ?
_exptl_crystal_density_method     'not measured'
_exptl_crystal_F_000     500
_exptl_absorpt_coefficient_mu     0.997
_exptl_absorpt_correction_type     multi-scan
_exptl_absorpt_process_details     '(SADABS; Sheldrick, 1996)'
_exptl_absorpt_correction_T_min     0.7542
_exptl_absorpt_correction_T_max     0.9519
_diffrn_ambient_temperature     100(2)
_diffrn_radiation_type     MoK\a
_diffrn_radiation_wavelength     0.71073
_diffrn_radiation_source     'fine-focus sealed tube'
_diffrn_radiation_monochromator     graphite
_diffrn_measurement_device_type     'Bruker SMART APEX'
_diffrn_measurement_method     '\w scans'
_diffrn_detector_area_resol_mean     ?
_diffrn_reflns_number     9910
_diffrn_reflns_av_R_equivalents     0.0236
_diffrn_reflns_av_sigmaI/netI     0.0371
_diffrn_reflns_theta_min     2.14
_diffrn_reflns_theta_max     27.50
_diffrn_reflns_theta_full     27.50
_diffrn_measured_fraction_theta_max     0.991
_diffrn_measured_fraction_theta_full     0.991
_diffrn_reflns_limit_h_min     -12
_diffrn_reflns_limit_h_max     12
_diffrn_reflns_limit_k_min     -13
_diffrn_reflns_limit_k_max     13
_diffrn_reflns_limit_l_min     -13
_diffrn_reflns_limit_l_max     13
_diffrn_standards_number     0
_diffrn_standards_interval_count     0
_diffrn_standards_interval_time     0
_diffrn_standards_decay_%     0
_reflns_number_total     4757
_reflns_number_gt     3954
_reflns_threshold_expression     I>2\s(I)
_refine_ls_structure_factor_coef     Fsqd
_refine_ls_matrix_type     full
_refine_ls_R_factor_all     0.0465
_refine_ls_R_factor_gt     0.0351
_refine_ls_wR_factor_gt     0.0933
_refine_ls_wR_factor_ref     0.1082
_refine_ls_goodness_of_fit_ref     1.052
_refine_ls_restrained_S_all     1.051
_refine_ls_number_reflns     4757
_refine_ls_number_parameters     292
_refine_ls_number_restraints     7
_refine_ls_hydrogen_treatment     constr
_refine_ls_weighting_scheme     calc
_refine_ls_weighting_details
         'calc w=1/[\s^2^(Fo^2^)+(0.0511P)^2^+1.0201P] where P=(Fo^2^+2Fc^2^)/3'
_atom_sites_solution_hydrogens     geom
_atom_sites_solution_primary     direct
_atom_sites_solution_secondary     difmap
_refine_ls_shift/su_max     0.001
_refine_ls_shift/su_mean     0.001
_refine_diff_density_max     0.536
_refine_diff_density_min     -0.442
_refine_ls_extinction_method     none
_refine_ls_extinction_coef     ?
loop_
    _atom_type_symbol
    _atom_type_description
    _atom_type_scat_dispersion_real
    _atom_type_scat_dispersion_imag
    _atom_type_scat_source
    'C' 'C' 0.0033 0.0016
                         'International Tables Vol C Tables 4.2.6.8 and 6.1.1.4'
    'H' 'H' 0.0000 0.0000
                         'International Tables Vol C Tables 4.2.6.8 and 6.1.1.4'
    'N' 'N' 0.0061 0.0033
                         'International Tables Vol C Tables 4.2.6.8 and 6.1.1.4'
    'Cl' 'Cl' 0.1484 0.1585
                         'International Tables Vol C Tables 4.2.6.8 and 6.1.1.4'
    'Fe' 'Fe' 0.3463 0.8444
                         'International Tables Vol C Tables 4.2.6.8 and 6.1.1.4'
_computing_data_collection     'APEX2 (Bruker, 2009)'
_computing_cell_refinement     'SAINT (Bruker, 2009)'
_computing_data_reduction     'SAINT (Bruker, 2009)'
_computing_structure_solution     'SHELXS97 (Sheldrick, 2008)'
_computing_structure_refinement     'SHELXL97 (Sheldrick, 2008)'
_computing_molecular_graphics     'X-SEED (Barbour, 2001)'
_computing_publication_material     'publCIF (Westrip, 2010)'
loop_
    _atom_site_type_symbol
    _atom_site_label
    _atom_site_fract_x
    _atom_site_fract_y
    _atom_site_fract_z
    _atom_site_U_iso_or_equiv
    _atom_site_adp_type
    _atom_site_calc_flag
    _atom_site_refinement_flags
    _atom_site_occupancy
    _atom_site_disorder_assembly
    _atom_site_disorder_group
    Fe Fe1 0.34748(3) 0.81412(3) 0.22283(3) 0.01918(11) Uani d D 1 . .
    Cl Cl1 0.16748(18) 0.73795(9) 0.34366(18) 0.0225(4) Uani d PD 0.938(11) A 1
    Cl Cl1' 0.211(5) 0.730(2) 0.377(3) 0.047(6) Uani d PDU 0.062(11) A 2
    Cl Cl2 0.27672(8) 0.85227(6) 0.02182(6) 0.03212(17) Uani d . 1 A .
    N N1 0.4298(2) 0.61956(18) 0.19090(18) 0.0185(4) Uani d . 1 A .
    N N2 0.5602(2) 0.84553(19) 0.29589(18) 0.0188(4) Uani d . 1 A .
    N N3 0.3828(2) 1.02324(19) 0.31020(18) 0.0185(4) Uani d . 1 A .
    C C1 0.3563(2) 0.5061(2) 0.1319(2) 0.0197(5) Uani d . 1 . .
    C C2 0.2114(3) 0.5039(2) 0.0943(2) 0.0236(5) Uani d . 1 A .
    H H2 0.1656 0.5803 0.1097 0.028 Uiso calc R 1 . .
    C C3 0.1373(3) 0.3912(2) 0.0355(2) 0.0233(5) Uani d . 1 . .
    H H3 0.0398 0.3910 0.0107 0.028 Uiso calc R 1 A .
    C C4 0.2005(3) 0.2747(2) 0.0101(2) 0.0214(5) Uani d . 1 A .
    C C5 0.3407(3) 0.2756(2) 0.0458(2) 0.0218(5) Uani d . 1 . .
    H H5 0.3846 0.1984 0.0289 0.026 Uiso calc R 1 A .
    C C6 0.4219(3) 0.3901(2) 0.1079(2) 0.0201(5) Uani d . 1 A .
    C C7 0.1113(3) 0.1550(2) -0.0542(2) 0.0268(5) Uani d . 1 . .
    H H7A 0.1709 0.0855 -0.0718 0.040 Uiso calc R 1 A .
    H H7B 0.0637 0.1775 -0.1333 0.040 Uiso calc R 1 . .
    H H7C 0.0411 0.1239 0.0004 0.040 Uiso calc R 1 . .
    C C8 0.5659(3) 0.3955(2) 0.1470(2) 0.0251(5) Uani d . 1 . .
    H H8 0.6136 0.3202 0.1327 0.030 Uiso calc R 1 A .
    C C9 0.6372(3) 0.5093(3) 0.2057(2) 0.0255(5) Uani d . 1 A .
    H H9 0.7346 0.5133 0.2328 0.031 Uiso calc R 1 . .
    C C10 0.5660(2) 0.6202(2) 0.2256(2) 0.0187(5) Uani d . 1 . .
    C C11 0.6408(2) 0.7465(2) 0.2875(2) 0.0183(5) Uani d . 1 A .
    C C12 0.7816(2) 0.7639(2) 0.3330(2) 0.0209(5) Uani d . 1 . .
    H H12 0.8377 0.6935 0.3254 0.025 Uiso calc R 1 A .
    C C13 0.8396(3) 0.8867(2) 0.3902(2) 0.0228(5) Uani d . 1 A .
    H H13 0.9361 0.9009 0.4218 0.027 Uiso calc R 1 . .
    C C14 0.7556(3) 0.9881(2) 0.4005(2) 0.0224(5) Uani d . 1 . .
    H H14 0.7932 1.0722 0.4401 0.027 Uiso calc R 1 A .
    C C15 0.6156(2) 0.9643(2) 0.3520(2) 0.0197(5) Uani d . 1 A .
    C C16 0.5151(3) 1.0641(2) 0.3564(2) 0.0203(5) Uani d . 1 . .
    C C17 0.5577(3) 1.1949(3) 0.4088(3) 0.0285(6) Uani d . 1 A .
    H H17 0.6527 1.2214 0.4412 0.034 Uiso calc R 1 . .
    C C18 0.4599(3) 1.2824(3) 0.4121(2) 0.0281(6) Uani d . 1 . .
    H H18 0.4876 1.3704 0.4466 0.034 Uiso calc R 1 A .
    C C19 0.3201(3) 1.2440(2) 0.3654(2) 0.0211(5) Uani d . 1 A .
    C C20 0.2134(3) 1.3296(2) 0.3667(2) 0.0238(5) Uani d . 1 . .
    H H20 0.2370 1.4186 0.3999 0.029 Uiso calc R 1 A .
    C C21 0.0778(3) 1.2866(2) 0.3213(2) 0.0259(5) Uani d . 1 A .
    C C22 0.0444(3) 1.1538(2) 0.2698(2) 0.0249(5) Uani d . 1 . .
    H H22 -0.0495 1.1237 0.2364 0.030 Uiso calc R 1 A .
    C C23 0.1446(3) 1.0680(2) 0.2674(2) 0.0223(5) Uani d . 1 A .
    H H23 0.1192 0.9793 0.2339 0.027 Uiso calc R 1 . .
    C C24 0.2846(3) 1.1113(2) 0.3143(2) 0.0199(5) Uani d . 1 . .
    C C25 -0.0365(3) 1.3765(3) 0.3212(3) 0.0342(6) Uani d . 1 . .
    H H25A 0.0059 1.4683 0.3288 0.051 Uiso calc R 1 A .
    H H25B -0.0911 1.3611 0.3923 0.051 Uiso calc R 1 . .
    H H25C -0.0985 1.3583 0.2425 0.051 Uiso calc R 1 . .
loop_
    _atom_site_aniso_label
    _atom_site_aniso_U_11
    _atom_site_aniso_U_22
    _atom_site_aniso_U_33
    _atom_site_aniso_U_12
    _atom_site_aniso_U_13
    _atom_site_aniso_U_23
    Fe1 0.01616(18) 0.01714(17) 0.02359(19) 0.00279(12) 0.00055(13) -0.00168(13)
    Cl1 0.0196(5) 0.0208(4) 0.0263(6) -0.0002(3) 0.0040(4) -0.0017(3)
    Cl1' 0.046(10) 0.052(8) 0.042(9) -0.001(7) 0.013(8) -0.005(6)
    Cl2 0.0433(4) 0.0305(3) 0.0245(3) 0.0176(3) 0.0004(3) -0.0001(2)
    N1 0.0183(10) 0.0174(9) 0.0195(10) 0.0013(7) 0.0009(8) 0.0012(7)
    N2 0.0170(9) 0.0187(9) 0.0206(10) 0.0006(7) 0.0048(8) 0.0005(7)
    N3 0.0173(10) 0.0197(9) 0.0182(9) 0.0014(8) 0.0023(7) 0.0001(7)
    C1 0.0218(12) 0.0175(10) 0.0200(11) 0.0019(9) 0.0032(9) 0.0014(9)
    C2 0.0221(12) 0.0200(11) 0.0279(13) 0.0032(9) 0.0000(10) -0.0021(9)
    C3 0.0191(12) 0.0218(11) 0.0279(13) 0.0002(9) 0.0005(10) 0.0012(10)
    C4 0.0274(13) 0.0191(11) 0.0171(11) 0.0009(9) 0.0009(9) 0.0014(9)
    C5 0.0275(13) 0.0181(11) 0.0203(12) 0.0049(9) 0.0032(10) 0.0005(9)
    C6 0.0242(12) 0.0185(11) 0.0187(11) 0.0037(9) 0.0049(9) 0.0040(9)
    C7 0.0339(14) 0.0191(11) 0.0255(13) -0.0015(10) 0.0006(11) -0.0012(9)
    C8 0.0268(13) 0.0236(12) 0.0263(13) 0.0073(10) 0.0046(10) 0.0019(10)
    C9 0.0214(12) 0.0284(13) 0.0276(13) 0.0068(10) 0.0025(10) 0.0022(10)
    C10 0.0202(11) 0.0186(11) 0.0178(11) 0.0028(9) 0.0035(9) 0.0032(9)
    C11 0.0186(11) 0.0206(11) 0.0154(11) 0.0007(9) 0.0036(9) 0.0006(9)
    C12 0.0182(11) 0.0263(12) 0.0183(11) 0.0036(9) 0.0014(9) 0.0016(9)
    C13 0.0177(11) 0.0302(12) 0.0202(12) 0.0010(10) 0.0029(9) 0.0022(10)
    C14 0.0222(12) 0.0228(11) 0.0208(12) -0.0021(9) 0.0030(9) -0.0016(9)
    C15 0.0210(12) 0.0206(11) 0.0181(11) 0.0030(9) 0.0046(9) 0.0006(9)
    C16 0.0229(12) 0.0201(11) 0.0189(11) 0.0026(9) 0.0065(9) 0.0023(9)
    C17 0.0276(13) 0.0292(13) 0.0274(13) 0.0009(11) 0.0000(11) 0.0007(10)
    C18 0.0343(15) 0.0222(12) 0.0273(13) -0.0010(11) 0.0056(11) 0.0012(10)
    C19 0.0256(12) 0.0192(11) 0.0187(11) 0.0009(9) 0.0054(9) 0.0012(9)
    C20 0.0309(13) 0.0181(11) 0.0232(12) 0.0039(10) 0.0076(10) 0.0003(9)
    C21 0.0285(13) 0.0242(12) 0.0281(13) 0.0085(10) 0.0100(10) 0.0063(10)
    C22 0.0227(12) 0.0248(12) 0.0285(13) 0.0036(10) 0.0066(10) 0.0056(10)
    C23 0.0241(12) 0.0192(11) 0.0242(12) 0.0029(9) 0.0053(10) 0.0010(9)
    C24 0.0230(12) 0.0187(11) 0.0196(11) 0.0039(9) 0.0071(9) 0.0028(9)
    C25 0.0296(14) 0.0257(13) 0.0502(18) 0.0101(11) 0.0092(13) 0.0059(12)
loop_
    _geom_bond_atom_site_label_1
    _geom_bond_atom_site_label_2
    _geom_bond_site_symmetry_2
    _geom_bond_distance
    _geom_bond_publ_flag
    Fe1 N1 . 2.2386(19) y
    Fe1 N2 . 2.103(2) y
    Fe1 N3 . 2.2523(19) y
    Fe1 Cl1 . 2.3636(8) y
    Fe1 Cl1' . 2.369(9) ?
    Fe1 Cl2 . 2.2748(7) y
    N1 C10 . 1.328(3) ?
    N1 C1 . 1.372(3) ?
    N2 C11 . 1.345(3) ?
    N2 C15 . 1.349(3) ?
    N3 C16 . 1.333(3) ?
    N3 C24 . 1.376(3) ?
    C1 C2 . 1.411(3) ?
    C1 C6 . 1.423(3) ?
    C2 C3 . 1.368(3) ?
    C2 H2 . 0.9500 ?
    C3 C4 . 1.418(3) ?
    C3 H3 . 0.9500 ?
    C4 C5 . 1.365(3) ?
    C4 C7 . 1.501(3) ?
    C5 C6 . 1.421(3) ?
    C5 H5 . 0.9500 ?
    C6 C8 . 1.403(3) ?
    C7 H7A . 0.9800 ?
    C7 H7B . 0.9800 ?
    C7 H7C . 0.9800 ?
    C8 C9 . 1.365(4) ?
    C8 H8 . 0.9500 ?
    C9 C10 . 1.402(3) ?
    C9 H9 . 0.9500 ?
    C10 C11 . 1.488(3) ?
    C11 C12 . 1.384(3) ?
    C12 C13 . 1.393(3) ?
    C12 H12 . 0.9500 ?
    C13 C14 . 1.388(3) ?
    C13 H13 . 0.9500 ?
    C14 C15 . 1.386(3) ?
    C14 H14 . 0.9500 ?
    C15 C16 . 1.483(3) ?
    C16 C17 . 1.416(3) ?
    C17 C18 . 1.369(4) ?
    C17 H17 . 0.9500 ?
    C18 C19 . 1.394(4) ?
    C18 H18 . 0.9500 ?
    C19 C24 . 1.422(3) ?
    C19 C20 . 1.420(3) ?
    C20 C21 . 1.363(4) ?
    C20 H20 . 0.9500 ?
    C21 C22 . 1.422(4) ?
    C21 C25 . 1.508(3) ?
    C22 C23 . 1.373(3) ?
    C22 H22 . 0.9500 ?
    C23 C24 . 1.406(3) ?
    C23 H23 . 0.9500 ?
    C25 H25A . 0.9800 ?
    C25 H25B . 0.9800 ?
    C25 H25C . 0.9800 ?
loop_
    _geom_angle_atom_site_label_1
    _geom_angle_atom_site_label_2
    _geom_angle_atom_site_label_3
    _geom_angle_site_symmetry_1
    _geom_angle_site_symmetry_3
    _geom_angle
    _geom_angle_publ_flag
    N2 Fe1 N1 . . 74.57(7) ?
    N2 Fe1 N3 . . 74.29(7) ?
    N1 Fe1 N3 . . 148.58(7) ?
    N2 Fe1 Cl2 . . 121.77(6) ?
    N1 Fe1 Cl2 . . 100.57(5) ?
    N3 Fe1 Cl2 . . 99.20(5) ?
    N2 Fe1 Cl1 . . 122.35(8) ?
    N1 Fe1 Cl1 . . 95.84(6) ?
    N3 Fe1 Cl1 . . 97.19(6) ?
    Cl2 Fe1 Cl1 . . 115.88(6) ?
    N2 Fe1 Cl1' . . 109.4(15) ?
    N1 Fe1 Cl1' . . 90.5(9) ?
    N3 Fe1 Cl1' . . 95.9(5) ?
    Cl2 Fe1 Cl1' . . 128.8(15) ?
    Cl1 Fe1 Cl1' . . 13.1(14) ?
    C10 N1 C1 . . 118.53(19) ?
    C10 N1 Fe1 . . 114.81(15) ?
    C1 N1 Fe1 . . 126.46(15) ?
    C11 N2 C15 . . 120.0(2) ?
    C11 N2 Fe1 . . 119.82(16) ?
    C15 N2 Fe1 . . 120.19(15) ?
    C16 N3 C24 . . 118.6(2) ?
    C16 N3 Fe1 . . 114.61(15) ?
    C24 N3 Fe1 . . 126.69(15) ?
    N1 C1 C2 . . 119.2(2) ?
    N1 C1 C6 . . 121.8(2) ?
    C2 C1 C6 . . 119.0(2) ?
    C3 C2 C1 . . 119.6(2) ?
    C3 C2 H2 . . 120.2 ?
    C1 C2 H2 . . 120.2 ?
    C2 C3 C4 . . 122.5(2) ?
    C2 C3 H3 . . 118.8 ?
    C4 C3 H3 . . 118.8 ?
    C5 C4 C3 . . 118.5(2) ?
    C5 C4 C7 . . 122.5(2) ?
    C3 C4 C7 . . 119.0(2) ?
    C4 C5 C6 . . 121.1(2) ?
    C4 C5 H5 . . 119.4 ?
    C6 C5 H5 . . 119.4 ?
    C8 C6 C5 . . 123.2(2) ?
    C8 C6 C1 . . 117.5(2) ?
    C5 C6 C1 . . 119.4(2) ?
    C4 C7 H7A . . 109.5 ?
    C4 C7 H7B . . 109.5 ?
    H7A C7 H7B . . 109.5 ?
    C4 C7 H7C . . 109.5 ?
    H7A C7 H7C . . 109.5 ?
    H7B C7 H7C . . 109.5 ?
    C9 C8 C6 . . 119.8(2) ?
    C9 C8 H8 . . 120.1 ?
    C6 C8 H8 . . 120.1 ?
    C8 C9 C10 . . 119.7(2) ?
    C8 C9 H9 . . 120.2 ?
    C10 C9 H9 . . 120.2 ?
    N1 C10 C9 . . 122.6(2) ?
    N1 C10 C11 . . 116.18(19) ?
    C9 C10 C11 . . 121.2(2) ?
    N2 C11 C12 . . 121.4(2) ?
    N2 C11 C10 . . 114.5(2) ?
    C12 C11 C10 . . 124.1(2) ?
    C11 C12 C13 . . 118.8(2) ?
    C11 C12 H12 . . 120.6 ?
    C13 C12 H12 . . 120.6 ?
    C14 C13 C12 . . 119.6(2) ?
    C14 C13 H13 . . 120.2 ?
    C12 C13 H13 . . 120.2 ?
    C15 C14 C13 . . 118.6(2) ?
    C15 C14 H14 . . 120.7 ?
    C13 C14 H14 . . 120.7 ?
    N2 C15 C14 . . 121.5(2) ?
    N2 C15 C16 . . 114.5(2) ?
    C14 C15 C16 . . 124.0(2) ?
    N3 C16 C17 . . 122.2(2) ?
    N3 C16 C15 . . 116.2(2) ?
    C17 C16 C15 . . 121.5(2) ?
    C18 C17 C16 . . 119.0(2) ?
    C18 C17 H17 . . 120.5 ?
    C16 C17 H17 . . 120.5 ?
    C17 C18 C19 . . 120.9(2) ?
    C17 C18 H18 . . 119.6 ?
    C19 C18 H18 . . 119.6 ?
    C18 C19 C24 . . 117.1(2) ?
    C18 C19 C20 . . 123.7(2) ?
    C24 C19 C20 . . 119.2(2) ?
    C21 C20 C19 . . 121.3(2) ?
    C21 C20 H20 . . 119.3 ?
    C19 C20 H20 . . 119.3 ?
    C20 C21 C22 . . 118.7(2) ?
    C20 C21 C25 . . 122.0(2) ?
    C22 C21 C25 . . 119.3(2) ?
    C23 C22 C21 . . 121.6(2) ?
    C23 C22 H22 . . 119.2 ?
    C21 C22 H22 . . 119.2 ?
    C22 C23 C24 . . 120.1(2) ?
    C22 C23 H23 . . 120.0 ?
    C24 C23 H23 . . 120.0 ?
    N3 C24 C23 . . 118.8(2) ?
    N3 C24 C19 . . 122.2(2) ?
    C23 C24 C19 . . 119.0(2) ?
    C21 C25 H25A . . 109.5 ?
    C21 C25 H25B . . 109.5 ?
    H25A C25 H25B . . 109.5 ?
    C21 C25 H25C . . 109.5 ?
    H25A C25 H25C . . 109.5 ?
    H25B C25 H25C . . 109.5 ?
loop_
    _geom_torsion_atom_site_label_1
    _geom_torsion_atom_site_label_2
    _geom_torsion_atom_site_label_3
    _geom_torsion_atom_site_label_4
    _geom_torsion_site_symmetry_1
    _geom_torsion_site_symmetry_2
    _geom_torsion_site_symmetry_3
    _geom_torsion_site_symmetry_4
    _geom_torsion
    _geom_torsion_publ_flag
    N2 Fe1 N1 C10 . . . . -3.07(16) ?
    N3 Fe1 N1 C10 . . . . -10.9(2) ?
    Cl2 Fe1 N1 C10 . . . . 117.20(16) ?
    Cl1 Fe1 N1 C10 . . . . -125.06(17) ?
    Cl1' Fe1 N1 C10 . . . . -113.1(13) ?
    N2 Fe1 N1 C1 . . . . -177.9(2) ?
    N3 Fe1 N1 C1 . . . . 174.20(17) ?
    Cl2 Fe1 N1 C1 . . . . -57.66(19) ?
    Cl1 Fe1 N1 C1 . . . . 60.08(19) ?
    Cl1' Fe1 N1 C1 . . . . 72.0(13) ?
    N1 Fe1 N2 C11 . . . . 1.86(17) ?
    N3 Fe1 N2 C11 . . . . 177.61(19) ?
    Cl2 Fe1 N2 C11 . . . . -91.17(17) ?
    Cl1 Fe1 N2 C11 . . . . 89.00(17) ?
    Cl1' Fe1 N2 C11 . . . . 86.8(7) ?
    N1 Fe1 N2 C15 . . . . -177.57(19) ?
    N3 Fe1 N2 C15 . . . . -1.81(17) ?
    Cl2 Fe1 N2 C15 . . . . 89.40(18) ?
    Cl1 Fe1 N2 C15 . . . . -90.42(18) ?
    Cl1' Fe1 N2 C15 . . . . -92.6(7) ?
    N2 Fe1 N3 C16 . . . . 3.33(16) ?
    N1 Fe1 N3 C16 . . . . 11.2(2) ?
    Cl2 Fe1 N3 C16 . . . . -117.23(16) ?
    Cl1 Fe1 N3 C16 . . . . 124.98(17) ?
    Cl1' Fe1 N3 C16 . . . . 111.9(15) ?
    N2 Fe1 N3 C24 . . . . -180.0(2) ?
    N1 Fe1 N3 C24 . . . . -172.12(17) ?
    Cl2 Fe1 N3 C24 . . . . 59.44(19) ?
    Cl1 Fe1 N3 C24 . . . . -58.34(19) ?
    Cl1' Fe1 N3 C24 . . . . -71.4(15) ?
    C10 N1 C1 C2 . . . . -180.0(2) ?
    Fe1 N1 C1 C2 . . . . -5.3(3) ?
    C10 N1 C1 C6 . . . . 0.4(3) ?
    Fe1 N1 C1 C6 . . . . 175.07(17) ?
    N1 C1 C2 C3 . . . . -179.9(2) ?
    C6 C1 C2 C3 . . . . -0.3(4) ?
    C1 C2 C3 C4 . . . . 0.0(4) ?
    C2 C3 C4 C5 . . . . -0.1(4) ?
    C2 C3 C4 C7 . . . . 179.7(2) ?
    C3 C4 C5 C6 . . . . 0.5(4) ?
    C7 C4 C5 C6 . . . . -179.3(2) ?
    C4 C5 C6 C8 . . . . 179.6(2) ?
    C4 C5 C6 C1 . . . . -0.7(4) ?
    N1 C1 C6 C8 . . . . 0.0(4) ?
    C2 C1 C6 C8 . . . . -179.7(2) ?
    N1 C1 C6 C5 . . . . -179.7(2) ?
    C2 C1 C6 C5 . . . . 0.6(3) ?
    C5 C6 C8 C9 . . . . 179.7(2) ?
    C1 C6 C8 C9 . . . . 0.1(4) ?
    C6 C8 C9 C10 . . . . -0.4(4) ?
    C1 N1 C10 C9 . . . . -0.7(3) ?
    Fe1 N1 C10 C9 . . . . -176.04(19) ?
    C1 N1 C10 C11 . . . . 179.1(2) ?
    Fe1 N1 C10 C11 . . . . 3.8(3) ?
    C8 C9 C10 N1 . . . . 0.8(4) ?
    C8 C9 C10 C11 . . . . -179.1(2) ?
    C15 N2 C11 C12 . . . . -1.4(3) ?
    Fe1 N2 C11 C12 . . . . 179.14(17) ?
    C15 N2 C11 C10 . . . . 178.9(2) ?
    Fe1 N2 C11 C10 . . . . -0.5(3) ?
    N1 C10 C11 N2 . . . . -2.3(3) ?
    C9 C10 C11 N2 . . . . 177.5(2) ?
    N1 C10 C11 C12 . . . . 178.0(2) ?
    C9 C10 C11 C12 . . . . -2.1(4) ?
    N2 C11 C12 C13 . . . . 0.9(3) ?
    C10 C11 C12 C13 . . . . -179.5(2) ?
    C11 C12 C13 C14 . . . . 0.2(4) ?
    C12 C13 C14 C15 . . . . -0.7(4) ?
    C11 N2 C15 C14 . . . . 0.9(3) ?
    Fe1 N2 C15 C14 . . . . -179.70(18) ?
    C11 N2 C15 C16 . . . . -179.2(2) ?
    Fe1 N2 C15 C16 . . . . 0.2(3) ?
    C13 C14 C15 N2 . . . . 0.2(4) ?
    C13 C14 C15 C16 . . . . -179.7(2) ?
    C24 N3 C16 C17 . . . . -0.3(3) ?
    Fe1 N3 C16 C17 . . . . 176.64(19) ?
    C24 N3 C16 C15 . . . . 178.7(2) ?
    Fe1 N3 C16 C15 . . . . -4.3(3) ?
    N2 C15 C16 N3 . . . . 2.9(3) ?
    C14 C15 C16 N3 . . . . -177.2(2) ?
    N2 C15 C16 C17 . . . . -178.1(2) ?
    C14 C15 C16 C17 . . . . 1.8(4) ?
    N3 C16 C17 C18 . . . . -0.1(4) ?
    C15 C16 C17 C18 . . . . -179.0(2) ?
    C16 C17 C18 C19 . . . . 0.4(4) ?
    C17 C18 C19 C24 . . . . -0.3(4) ?
    C17 C18 C19 C20 . . . . 179.6(2) ?
    C18 C19 C20 C21 . . . . -179.2(2) ?
    C24 C19 C20 C21 . . . . 0.7(4) ?
    C19 C20 C21 C22 . . . . -1.1(4) ?
    C19 C20 C21 C25 . . . . -179.6(2) ?
    C20 C21 C22 C23 . . . . 1.3(4) ?
    C25 C21 C22 C23 . . . . 179.9(2) ?
    C21 C22 C23 C24 . . . . -1.2(4) ?
    C16 N3 C24 C23 . . . . -179.1(2) ?
    Fe1 N3 C24 C23 . . . . 4.4(3) ?
    C16 N3 C24 C19 . . . . 0.4(3) ?
    Fe1 N3 C24 C19 . . . . -176.16(17) ?
    C22 C23 C24 N3 . . . . -179.8(2) ?
    C22 C23 C24 C19 . . . . 0.8(4) ?
    C18 C19 C24 N3 . . . . -0.1(4) ?
    C20 C19 C24 N3 . . . . -180.0(2) ?
    C18 C19 C24 C23 . . . . 179.4(2) ?
    C20 C19 C24 C23 . . . . -0.5(3) ?
loop_
    _geom_hbond_atom_site_label_D
    _geom_hbond_atom_site_label_H
    _geom_hbond_atom_site_label_A
    _geom_hbond_site_symmetry_A
    _geom_hbond_distance_DH
    _geom_hbond_distance_HA
    _geom_hbond_distance_DA
    _geom_hbond_angle_DHA
    C8 H8 Cl2 2_665 0.95 2.70 3.561(2) 151
    C17 H17 Cl1 2_676 0.95 2.73 3.538(4) 144
