# Supplementary material for: [2,6-Bis(6-methyl­quinolin-2-yl)pyridine-κ3 N,N′,N′′]dichloridoiron(II)
Source: Acta Crystallogr Sect E Struct Rep Online. 2010 Sep 25;66(Pt 10):m1299. doi: 10.1107/S1600536810037049 (PMC2983294; doi:10.1107/S1600536810037049)
Supplement: Supplementary file 2 [file e-66-m1299-Isup2.hkl]

# 
# h,k,l, Fc-squared, Fo-squared, sigma(Fo-squared) and status flag 
# 
data_I
_shelx_title '  P-1' 
_shelx_refln_list_code          4 
_shelx_F_calc_maximum      243.23 
_exptl_crystal_F_000       500.00 
_reflns_d_resolution_high  0.7697 
 
loop_ 
 _symmetry_equiv_pos_as_xyz 
 'x, y, z' 
 '-x, -y, -z' 
 
_cell_length_a     9.6228 
_cell_length_b    10.2558 
_cell_length_c    10.7324 
_cell_angle_alpha  94.352 
_cell_angle_beta   95.481 
_cell_angle_gamma  96.121 
 
_shelx_F_squared_multiplier     1.000 
 
loop_ 
 _refln_index_h 
 _refln_index_k 
 _refln_index_l 
 _refln_F_squared_calc 
 _refln_F_squared_meas 
 _refln_F_squared_sigma 
 _refln_observed_status 
   1   0   0     5707.41     4857.98    129.74 o 
   2   0   0     2115.13     2360.28    107.60 o 
   3   0   0      203.39      207.53      6.70 o 
   4   0   0     2366.50     2498.54     86.64 o 
   5   0   0      548.35      649.19     16.76 o 
   6   0   0      564.44      567.92     16.10 o 
   7   0   0      106.46      104.24      7.73 o 
   8   0   0       57.28       52.59      6.76 o 
   9   0   0       43.53       27.72      5.64 o 
  10   0   0      976.28      890.76     26.56 o 
  11   0   0      172.79      181.40     13.33 o 
  12   0   0       12.42        3.16      7.30 o 
 -12   1   0      184.09      180.19     14.00 o 
 -11   1   0      418.96      414.56     17.80 o 
 -10   1   0       86.81       80.57     10.31 o 
  -9   1   0      702.19      684.86     35.83 o 
  -8   1   0       95.38      110.35     13.79 o 
  -7   1   0      186.40      211.29      9.88 o 
  -6   1   0       47.75       58.04      2.85 o 
  -5   1   0       20.46       10.16      1.67 o 
  -4   1   0      168.74      201.15      8.52 o 
  -3   1   0     1151.07     1144.16     18.94 o 
  -2   1   0       35.70       31.03      1.95 o 
  -1   1   0       19.88        2.27      1.73 o 
   1   1   0       81.71       84.73      4.02 o 
   2   1   0     3709.65     3581.69     54.75 o 
   3   1   0        2.55        1.39      1.39 o 
   4   1   0      174.59      167.51      8.74 o 
   5   1   0     2603.24     2719.06     55.50 o 
   6   1   0       57.48       51.72      5.45 o 
   7   1   0      140.77      140.18      8.62 o 
   8   1   0      393.01      353.36     16.79 o 
   9   1   0        3.33       -5.53      4.56 o 
  10   1   0      212.21      212.14     12.81 o 
  11   1   0      164.32      173.36     14.63 o 
  12   1   0      197.23      199.06     16.03 o 
 -12   2   0      345.58      324.08     16.60 o 
 -11   2   0       16.96       18.31     10.57 o 
 -10   2   0      318.00      346.91     14.93 o 
  -9   2   0      372.75      353.71     14.16 o 
  -8   2   0     2165.66     2114.05     68.65 o 
  -7   2   0      117.83      134.14      7.99 o 
  -6   2   0      927.32      972.37     17.96 o 
  -5   2   0      493.15      565.99     13.48 o 
  -4   2   0       62.95       59.08      3.85 o 
  -3   2   0      795.93      756.57     13.45 o 
  -2   2   0     5752.51     6016.81    119.76 o 
  -1   2   0     1164.94     1298.41     22.17 o 
   0   2   0     5721.63     5752.96     92.87 o 
   1   2   0      584.22      507.96     12.05 o 
   2   2   0      536.54      508.62      9.44 o 
   3   2   0     1151.97     1143.35     19.20 o 
   4   2   0     1156.68     1148.49     19.69 o 
   5   2   0       75.97       57.62      6.79 o 
   6   2   0      861.59      871.82     22.57 o 
   7   2   0      109.03      102.26      8.17 o 
   8   2   0        1.12        2.04      4.74 o 
   9   2   0        8.26       -1.88      6.23 o 
  10   2   0      148.38      134.56     11.93 o 
  11   2   0      218.01      272.13     19.46 o 
  12   2   0       10.79       -2.32     11.49 o 
 -12   3   0        4.32        4.48      6.74 o 
 -11   3   0      737.50      818.78     25.88 o 
 -10   3   0      109.83       97.55     13.52 o 
  -9   3   0        3.27       -2.03      4.23 o 
  -8   3   0      268.87      253.69     11.40 o 
  -7   3   0      250.18      276.60      7.99 o 
  -6   3   0      564.53      571.09     12.27 o 
  -5   3   0      177.12      153.54      8.31 o 
  -4   3   0      147.49      197.70      6.90 o 
  -3   3   0     2112.61     2128.36     34.37 o 
  -2   3   0     3608.50     3675.92     57.12 o 
  -1   3   0     1327.40     1311.88     30.28 o 
   0   3   0     1920.28     1962.59     31.20 o 
   1   3   0       14.25       25.95      1.94 o 
   2   3   0      119.80      107.18      5.24 o 
   3   3   0     4704.72     4737.51     73.35 o 
   4   3   0      863.28      836.27     18.62 o 
   5   3   0     3097.48     3117.01     60.44 o 
   6   3   0      305.89      287.74     11.73 o 
   7   3   0      109.57      126.50      9.28 o 
   8   3   0      495.78      480.10     17.12 o 
   9   3   0      321.18      292.95     21.35 o 
  10   3   0      492.41      428.98     27.00 o 
  11   3   0        0.04        1.38     11.05 o 
 -12   4   0      236.34      205.63     13.99 o 
 -11   4   0       33.70       29.40      7.26 o 
 -10   4   0        3.12       -2.49      5.00 o 
  -9   4   0      161.34      153.16     10.05 o 
  -8   4   0       81.96       93.72      7.99 o 
  -7   4   0     1662.30     1566.96     28.32 o 
  -6   4   0     2016.19     1921.56     33.16 o 
  -5   4   0        4.00       11.64      2.85 o 
  -4   4   0       23.43       15.32      2.29 o 
  -3   4   0        3.33       17.10      2.20 o 
  -2   4   0     8253.95     8870.56    191.27 o 
  -1   4   0     3277.01     3173.15     63.43 o 
   0   4   0        1.16        2.50      1.56 o 
   1   4   0     4032.06     4080.80     65.72 o 
   2   4   0      110.67       54.12      3.68 o 
   3   4   0        2.28        0.20      1.67 o 
   4   4   0     1576.22     1544.74     26.64 o 
   5   4   0     1957.41     1979.95     33.66 o 
   6   4   0      262.41      262.15     11.75 o 
   7   4   0     1631.76     1569.03     37.68 o 
   8   4   0      624.00      607.17     22.76 o 
   9   4   0      165.94      192.10     12.93 o 
  10   4   0        3.31        5.60      6.54 o 
  11   4   0      256.70      279.18     16.69 o 
 -11   5   0        4.40       -4.92      5.53 o 
 -10   5   0      264.36      255.09     13.18 o 
  -9   5   0      851.74      843.42     24.55 o 
  -8   5   0       62.76       83.41      7.72 o 
  -7   5   0      137.46      132.84      6.44 o 
  -6   5   0        1.51       -1.67      2.18 o 
  -5   5   0        6.61        0.54      2.18 o 
  -4   5   0      275.50      300.44      8.05 o 
  -3   5   0      436.60      378.22      8.96 o 
  -2   5   0     1013.72      897.85     21.33 o 
  -1   5   0       30.91       29.73      2.52 o 
   0   5   0      568.55      555.06     11.21 o 
   1   5   0     4706.44     5073.98     85.83 o 
   2   5   0     4639.01     5080.35     79.26 o 
   3   5   0     1583.40     1583.87     36.45 o 
   4   5   0     2589.00     2508.53     41.61 o 
   5   5   0      116.70      126.50      5.93 o 
   6   5   0      277.42      246.42     11.64 o 
   7   5   0      127.22      145.67     10.06 o 
   8   5   0      215.63      222.50     12.38 o 
   9   5   0       95.87      103.18     13.66 o 
  10   5   0      213.57      213.03     22.98 o 
 -11   6   0      350.11      350.79     16.53 o 
 -10   6   0      208.83      209.53     12.37 o 
  -9   6   0       25.84       20.04      5.79 o 
  -8   6   0     1573.97     1541.90     52.67 o 
  -7   6   0     1678.90     1518.36     34.43 o 
  -6   6   0      356.90      340.91      9.96 o 
  -5   6   0       10.43        7.45      2.80 o 
  -4   6   0      239.60      244.84      7.63 o 
  -3   6   0      574.83      630.57     13.43 o 
  -2   6   0       39.91       33.58      3.06 o 
  -1   6   0      741.61      762.41     21.69 o 
   0   6   0      383.47      373.70      8.85 o 
   1   6   0      103.81       84.27      4.18 o 
   2   6   0      573.70      524.56     11.51 o 
   3   6   0     3765.27     3639.82     58.59 o 
   4   6   0      127.14      125.90      5.80 o 
   5   6   0       23.87       23.11      4.69 o 
   6   6   0       57.72       55.39      6.79 o 
   7   6   0        6.70        5.70      4.88 o 
   8   6   0       64.27       65.68     13.88 o 
   9   6   0      283.94      327.37     24.66 o 
  10   6   0        5.32       13.29     12.98 o 
 -11   7   0      310.60      342.65     19.63 o 
 -10   7   0       14.52       13.41      6.14 o 
  -9   7   0      645.14      649.58     30.13 o 
  -8   7   0      303.66      320.71     10.69 o 
  -7   7   0      115.95      131.74      7.44 o 
  -6   7   0      111.40      112.14      6.62 o 
  -5   7   0       85.85       98.41      6.01 o 
  -4   7   0      208.72      230.79      7.94 o 
  -3   7   0        0.57       -3.13      2.41 o 
  -2   7   0      472.44      454.12     13.01 o 
  -1   7   0       56.08       58.90      4.09 o 
   0   7   0      143.00      143.93      5.70 o 
   1   7   0     1134.37     1065.93     20.17 o 
   2   7   0     1708.77     1614.51     28.78 o 
   3   7   0       97.36       95.01      5.99 o 
   4   7   0     1116.72     1140.95     27.83 o 
   5   7   0      551.33      566.36     17.19 o 
   6   7   0      114.82      146.27     16.52 o 
   7   7   0      300.77      328.74     22.90 o 
   8   7   0      564.51      548.57     30.96 o 
   9   7   0        4.08       10.04     11.69 o 
 -10   8   0      138.97      133.30     11.91 o 
  -9   8   0      123.98       99.00      9.68 o 
  -8   8   0      533.78      526.57     20.26 o 
  -7   8   0      366.84      338.34     11.14 o 
  -6   8   0       12.18       13.65      3.85 o 
  -5   8   0      235.37      183.33      8.20 o 
  -4   8   0       63.21       63.82      5.17 o 
  -3   8   0      191.69      191.89      7.44 o 
  -2   8   0      231.74      232.78      8.08 o 
  -1   8   0        6.68        4.32      2.61 o 
   0   8   0      552.56      540.25     12.53 o 
   1   8   0      257.63      262.06     11.22 o 
   2   8   0        4.66        1.40      3.66 o 
   3   8   0     1645.14     1685.67     38.52 o 
   4   8   0       60.38       74.74      7.33 o 
   5   8   0       57.25       84.69     13.34 o 
   6   8   0      199.31      193.72     19.28 o 
   7   8   0      489.98      510.85     29.29 o 
   8   8   0        0.35       -1.96      9.80 o 
   9   8   0      133.69      125.41     18.94 o 
 -10   9   0      562.84      620.37     63.59 o 
  -9   9   0       31.12       19.53      6.53 o 
  -8   9   0      437.10      410.57     13.30 o 
  -7   9   0        1.96        2.60      3.96 o 
  -6   9   0       97.36       92.23      6.93 o 
  -5   9   0      348.97      327.27     10.66 o 
  -4   9   0      649.29      637.68     15.50 o 
  -3   9   0      316.54      290.62      9.54 o 
  -2   9   0     1942.65     1967.46     36.71 o 
  -1   9   0      567.47      534.12     17.29 o 
   0   9   0     2758.01     2658.17     75.09 o 
   1   9   0       10.85       11.55      4.67 o 
   2   9   0      651.95      669.53     20.24 o 
   3   9   0      213.92      238.69     11.48 o 
   4   9   0       41.14       34.07      6.16 o 
   5   9   0       35.13       34.71     10.95 o 
   6   9   0      386.33      431.43     26.97 o 
   7   9   0        2.57       -1.53      9.71 o 
   8   9   0      587.05      645.50     36.01 o 
  -9  10   0      540.05      591.42     30.70 o 
  -8  10   0       16.61       12.32      5.20 o 
  -7  10   0       38.19       38.68      5.82 o 
  -6  10   0      258.18      251.25     10.14 o 
  -5  10   0       31.94       38.09      5.33 o 
  -4  10   0      159.47      164.63     10.99 o 
  -3  10   0       63.64       63.97      7.64 o 
  -2  10   0       19.55       23.01      5.81 o 
  -1  10   0       41.85       35.14      8.05 o 
   0  10   0        5.21        1.81      4.73 o 
   1  10   0      963.38      931.25     26.18 o 
   2  10   0      216.36      220.77     11.48 o 
   3  10   0      153.60      149.53     22.02 o 
   4  10   0       71.00       68.16      8.14 o 
   5  10   0      204.42      215.13     19.47 o 
   6  10   0      155.41      184.43     20.55 o 
   7  10   0      118.57      117.51     18.15 o 
  -8  11   0       76.34       73.15      9.32 o 
  -7  11   0      236.98      263.42     24.11 o 
  -6  11   0       97.99       72.47      8.83 o 
  -5  11   0        7.76       10.76      5.70 o 
  -4  11   0      337.56      319.77     14.60 o 
  -3  11   0        8.67       13.09      5.75 o 
  -2  11   0       28.10       29.55      6.57 o 
  -1  11   0       10.57        7.84      6.03 o 
   0  11   0      171.56      168.05     11.19 o 
   1  11   0       80.27       82.39      8.74 o 
   2  11   0       30.45       31.89      6.78 o 
   3  11   0       98.99      108.93     10.14 o 
   4  11   0       25.41       38.66      7.38 o 
   5  11   0        2.22       12.70     10.24 o 
  -6  12   0        3.79       10.04      6.39 o 
  -5  12   0      478.07      488.24     19.34 o 
  -4  12   0        0.55        6.90      6.03 o 
  -3  12   0      184.42      194.41     12.94 o 
  -2  12   0      256.39      283.33     26.71 o 
  -1  12   0        9.06       10.78      6.10 o 
   0  12   0       56.48       59.26     14.23 o 
   1  12   0      119.39      128.60     11.42 o 
   2  12   0      119.29      131.18     11.38 o 
   3  12   0       84.79      121.18     11.23 o 
   4  12   0        8.11       17.71     10.64 o 
  -3  13   0      175.30      171.43     13.30 o 
  -2  13   0       68.52       61.39     14.71 o 
  -1  13   0       18.07       26.60      7.56 o 
   0  13   0       57.06       73.11      9.77 o 
   1  13   0       18.04       19.99      7.04 o 
  -1 -13   1      113.09       95.51     15.59 o 
   0 -13   1       20.61       27.53      7.40 o 
   1 -13   1      117.32      108.38     11.29 o 
   2 -13   1        0.66        6.08      5.93 o 
   3 -13   1       52.61       59.83      9.25 o 
   4 -13   1       45.40       47.65      8.91 o 
  -4 -12   1       84.19       93.66     10.38 o 
  -3 -12   1       28.50       33.75      7.68 o 
  -2 -12   1      140.81      131.54     20.99 o 
  -1 -12   1        2.43       -1.30      3.47 o 
   0 -12   1      234.14      206.55     12.50 o 
   1 -12   1        6.16        2.45      5.42 o 
   2 -12   1        5.73        6.14      5.44 o 
   3 -12   1       79.82       72.21      9.23 o 
   4 -12   1      148.67      146.03     12.08 o 
   5 -12   1       40.74       42.85      8.19 o 
   6 -12   1      660.64      698.23     24.29 o 
  -5 -11   1      199.61      239.21     21.37 o 
  -4 -11   1       24.34       10.65      6.08 o 
  -3 -11   1      123.39      131.26     10.99 o 
  -2 -11   1       17.11       13.80      5.70 o 
   0 -11   1       42.54       35.22      7.06 o 
   1 -11   1      166.06      167.03     16.30 o 
   2 -11   1       88.72       92.28      9.46 o 
   3 -11   1      165.00      151.65     11.42 o 
   4 -11   1        1.43        3.83      5.08 o 
   5 -11   1      806.87      819.48     25.33 o 
   6 -11   1       71.92       93.68      9.87 o 
   7 -11   1      137.55      145.01     11.81 o 
   8 -11   1       88.23       98.69     10.40 o 
  -7 -10   1      128.08      156.36     19.87 o 
  -6 -10   1      577.22      622.29     33.36 o 
  -5 -10   1       44.75       43.24     11.33 o 
  -4 -10   1      411.25      408.56     16.32 o 
  -3 -10   1      101.61       84.59      8.55 o 
  -2 -10   1      367.75      345.53     14.54 o 
  -1 -10   1       13.29        3.86     12.48 o 
   0 -10   1      472.85      455.85     16.67 o 
   1 -10   1     1464.06     1438.61     45.36 o 
   2 -10   1       67.52       68.14     12.00 o 
   3 -10   1       29.50       23.84      5.67 o 
   4 -10   1      912.66      898.06     25.60 o 
   5 -10   1      746.49      740.87     22.86 o 
   6 -10   1      163.90      180.51     11.61 o 
   7 -10   1      175.58      183.04      9.49 o 
   8 -10   1       38.84       41.89      6.22 o 
   9 -10   1       93.34      117.77     15.97 o 
  -8  -9   1       28.01       43.05     13.38 o 
  -7  -9   1      513.36      570.62     32.46 o 
  -6  -9   1        9.82        5.57      9.93 o 
  -5  -9   1      158.74      186.08     11.18 o 
  -4  -9   1        0.97        0.14      3.96 o 
  -3  -9   1      262.49      264.41     12.09 o 
  -2  -9   1        8.74        3.26      3.94 o 
  -1  -9   1       98.69      103.17     12.54 o 
   0  -9   1      673.14      665.11     20.02 o 
   1  -9   1       40.82       28.07      5.58 o 
   2  -9   1     1078.69     1080.44     28.08 o 
   3  -9   1     1242.95     1159.34     54.63 o 
   4  -9   1       94.16      116.03      9.54 o 
   5  -9   1     1188.80     1110.92     23.23 o 
   6  -9   1      882.00      890.76     20.19 o 
   7  -9   1       17.82       16.03      4.48 o 
   8  -9   1       41.80       37.97      5.70 o 
   9  -9   1       19.65       11.06      6.30 o 
  -9  -8   1       32.33       29.75     13.58 o 
  -8  -8   1      408.33      428.11     28.42 o 
  -7  -8   1       94.26       97.81     15.91 o 
  -6  -8   1      889.11      874.37     38.62 o 
  -5  -8   1      694.52      690.01     20.37 o 
  -4  -8   1       36.10       40.10      5.86 o 
  -3  -8   1       11.37        4.01      3.84 o 
  -2  -8   1      263.65      272.78     11.47 o 
  -1  -8   1      419.97      245.60     13.99 o 
   0  -8   1        1.33       -0.66      3.10 o 
   1  -8   1       69.01       81.06      4.82 o 
   2  -8   1      165.26      157.04      6.39 o 
   3  -8   1      199.70      196.56      7.37 o 
   4  -8   1      262.39      281.99      9.14 o 
   5  -8   1     1162.02     1138.84     24.92 o 
   6  -8   1       91.31       80.09      6.07 o 
   7  -8   1       16.12       14.37      4.21 o 
   8  -8   1      656.03      679.64     30.48 o 
   9  -8   1      293.82      307.96     14.79 o 
  10  -8   1      402.77      413.89     17.80 o 
  -9  -7   1      116.12      104.42     16.78 o 
  -8  -7   1       26.09       26.53     11.44 o 
  -7  -7   1      347.83      406.92     25.61 o 
  -6  -7   1        6.36       16.76      8.74 o 
  -5  -7   1       12.93       13.77      4.44 o 
  -4  -7   1      193.66      194.07      9.69 o 
  -3  -7   1      929.10      917.50     36.57 o 
  -2  -7   1       91.00       97.28      7.43 o 
  -1  -7   1     1111.54     1026.21     19.12 o 
   0  -7   1       50.95       67.64      7.32 o 
   1  -7   1       21.03       21.76      2.74 o 
   2  -7   1      329.71      331.17      8.91 o 
   3  -7   1     1230.38     1137.60     21.72 o 
   4  -7   1      638.32      620.17     14.10 o 
   5  -7   1        5.10        5.12      2.97 o 
   6  -7   1      574.38      529.79     13.30 o 
   7  -7   1      305.12      313.30     15.45 o 
   8  -7   1      225.20      207.80      8.72 o 
   9  -7   1      372.66      353.14     15.28 o 
  10  -7   1      671.77      700.97     32.67 o 
  11  -7   1       26.53       33.35      7.96 o 
 -10  -6   1       84.71       88.79     16.58 o 
  -9  -6   1       83.32       82.90     16.02 o 
  -8  -6   1      628.78      635.80     32.62 o 
  -7  -6   1      106.03      120.53     15.67 o 
  -6  -6   1     2305.39     2378.96     76.64 o 
  -5  -6   1      676.60      724.41     15.79 o 
  -4  -6   1      423.36      442.13     10.68 o 
  -3  -6   1      451.29      467.36     10.67 o 
  -2  -6   1     1767.05     1702.04     32.22 o 
  -1  -6   1      515.56      484.39     19.51 o 
   0  -6   1      175.32      154.83      4.99 o 
   1  -6   1      120.68      104.87      4.29 o 
   2  -6   1      329.97      362.78      8.92 o 
   3  -6   1      550.56      477.22     11.00 o 
   4  -6   1      102.12      115.23      5.70 o 
   5  -6   1      360.50      345.26      9.58 o 
   6  -6   1      951.98      881.64     27.94 o 
   7  -6   1      249.51      210.55     16.69 o 
   8  -6   1     1387.80     1181.92     69.27 o 
   9  -6   1      949.78      861.84     93.35 o 
  10  -6   1       14.70       21.60      6.14 o 
  11  -6   1       21.20       11.92      6.41 o 
 -11  -5   1        6.45       -2.89     12.04 o 
 -10  -5   1        9.99        9.61     11.57 o 
  -9  -5   1      493.00      538.61     30.63 o 
  -8  -5   1      507.02      515.47     18.60 o 
  -7  -5   1       32.25       37.62      6.15 o 
  -6  -5   1      308.50      321.39     25.04 o 
  -5  -5   1     2745.15     2695.88     44.68 o 
  -4  -5   1       41.31       48.12      3.67 o 
  -3  -5   1      909.53      865.79     16.31 o 
  -2  -5   1      138.36      111.84      4.25 o 
  -1  -5   1     2017.20     1981.45     78.74 o 
   0  -5   1      202.61      222.62      6.75 o 
   1  -5   1      192.94      193.01      5.58 o 
   2  -5   1     3934.13     4173.81     68.50 o 
   3  -5   1     1580.29     1772.96     30.07 o 
   4  -5   1     1685.73     1608.23     27.96 o 
   5  -5   1      227.79      213.51     24.09 o 
   6  -5   1      353.71      334.65     13.38 o 
   7  -5   1      466.52      443.74     13.67 o 
   8  -5   1      474.09      453.32     15.95 o 
   9  -5   1        7.16       12.51      5.08 o 
  10  -5   1      351.07      327.42     22.87 o 
  11  -5   1       21.42       21.58      6.59 o 
 -11  -4   1        1.10       -5.10     11.24 o 
 -10  -4   1      104.83       81.48     15.92 o 
  -9  -4   1      213.53      196.39     19.87 o 
  -8  -4   1      122.97      130.83     15.38 o 
  -7  -4   1      991.27     1054.16     41.20 o 
  -6  -4   1      434.64      467.27     23.77 o 
  -5  -4   1       48.21       53.82      4.83 o 
  -4  -4   1     1804.13     1712.40     29.01 o 
  -3  -4   1     4642.15     4564.38     88.76 o 
  -2  -4   1      501.77      468.50      9.37 o 
  -1  -4   1      552.91      528.19     10.02 o 
   0  -4   1      215.94      209.51      7.45 o 
   1  -4   1      295.43      299.24      6.70 o 
   2  -4   1     1260.96     1225.63     69.19 o 
   3  -4   1      121.13      182.03      6.39 o 
   4  -4   1        2.09        2.63      1.83 o 
   5  -4   1       17.81       11.44      4.56 o 
   6  -4   1     1309.20     1199.35     26.66 o 
   7  -4   1     3379.86     3263.17     53.80 o 
   8  -4   1        1.93       -3.29      3.67 o 
   9  -4   1      821.02      829.95     23.96 o 
  10  -4   1      110.94      123.91     12.72 o 
  11  -4   1       48.42       55.57     14.13 o 
  12  -4   1       21.57       14.35      6.78 o 
 -11  -3   1        2.50       -2.35      8.28 o 
 -10  -3   1      359.30      341.87     16.18 o 
  -9  -3   1      474.01      459.65     17.80 o 
  -8  -3   1      342.64      324.25     13.97 o 
  -7  -3   1        1.72        1.72      4.13 o 
  -6  -3   1      126.45      141.94     18.13 o 
  -5  -3   1      861.51      791.49     15.08 o 
  -4  -3   1     4954.69     4891.51     95.41 o 
  -3  -3   1      497.04      512.56     10.14 o 
  -2  -3   1     2131.25     2194.14     34.89 o 
  -1  -3   1      200.35      209.49      7.29 o 
   0  -3   1       62.44       54.58      2.12 o 
   1  -3   1       17.27       20.46      1.98 o 
   2  -3   1      286.93      287.13      7.77 o 
   3  -3   1      272.51      301.27     12.35 o 
   4  -3   1     1302.96     1416.04     39.64 o 
   5  -3   1       13.28        6.45      2.04 o 
   6  -3   1     2076.37     2021.50     34.20 o 
   7  -3   1       73.56       62.20      4.79 o 
   8  -3   1     1078.87     1058.72     27.45 o 
   9  -3   1      359.93      343.07     14.27 o 
  10  -3   1       10.33        9.76      8.30 o 
  11  -3   1       61.07       54.40      8.80 o 
  12  -3   1       79.93       73.65     11.00 o 
 -12  -2   1       40.99       32.31      9.46 o 
 -11  -2   1       56.54       54.21      9.11 o 
 -10  -2   1       85.29       74.97      9.58 o 
  -9  -2   1      187.87      212.72     24.83 o 
  -8  -2   1       51.02       41.35      6.56 o 
  -7  -2   1        6.38        9.23      4.37 o 
  -6  -2   1      247.14      238.33     18.46 o 
  -5  -2   1      555.51      442.69     13.34 o 
  -4  -2   1      290.44      235.64      5.83 o 
  -3  -2   1     4708.66     4629.67     71.25 o 
  -2  -2   1      404.76      358.68      9.41 o 
  -1  -2   1      171.00      224.70     12.72 o 
   0  -2   1      571.44      654.26     19.00 o 
   1  -2   1       32.40       26.52      7.92 o 
   2  -2   1      268.78      315.94     13.86 o 
   3  -2   1      689.09      751.27     15.98 o 
   4  -2   1      192.05      202.13     11.24 o 
   5  -2   1      153.75      144.58      5.03 o 
   6  -2   1       62.44       45.74      3.19 o 
   7  -2   1     1928.54     1890.97     41.98 o 
   8  -2   1     1648.47     1726.02     40.06 o 
   9  -2   1       83.22       77.64      8.06 o 
  10  -2   1       32.69       39.68      6.89 o 
  11  -2   1      246.73      236.48     17.37 o 
  12  -2   1        1.72       17.00      7.61 o 
 -12  -1   1       42.26       45.32      9.64 o 
 -11  -1   1       97.46      105.06     11.12 o 
 -10  -1   1      336.92      298.67     23.64 o 
  -9  -1   1        0.53        1.30      4.95 o 
  -8  -1   1       14.98       10.66      4.73 o 
  -7  -1   1      129.90      126.22      8.11 o 
  -6  -1   1     1070.36     1042.60     25.21 o 
  -5  -1   1     1424.68     1603.95     39.47 o 
  -4  -1   1    12089.13    12662.23    192.37 o 
  -3  -1   1       10.84       10.81      1.72 o 
  -2  -1   1      497.17      498.91      8.95 o 
  -1  -1   1     8542.07     8573.76    159.63 o 
   0  -1   1     9410.13     9198.28    140.27 o 
   1  -1   1     1762.91     1875.33     34.76 o 
   2  -1   1     7867.43     7006.77    996.80 o 
   3  -1   1      666.20      752.43     17.09 o 
   4  -1   1       35.35       25.50      4.28 o 
   5  -1   1     1535.31     1684.19     37.79 o 
   6  -1   1      868.71      882.51     16.15 o 
   7  -1   1      391.96      401.98     13.84 o 
   8  -1   1       11.72        5.43      4.67 o 
   9  -1   1      500.50      472.61     16.92 o 
  10  -1   1      711.31      657.98     21.76 o 
  11  -1   1       74.68       68.08      9.48 o 
  12  -1   1      312.08      325.31     17.02 o 
 -12   0   1        1.80       -6.63      6.51 o 
 -11   0   1      144.69      128.93     15.04 o 
 -10   0   1        7.98        5.41      5.66 o 
  -9   0   1      190.83      189.01     15.84 o 
  -8   0   1        4.42        2.76      4.41 o 
  -7   0   1      624.35      630.65     18.16 o 
  -6   0   1       11.25       11.48      4.43 o 
  -5   0   1     4207.75     4166.41     64.84 o 
  -4   0   1      275.59      263.77      5.86 o 
  -3   0   1      873.69      867.31     14.67 o 
  -2   0   1     1181.48     1150.94     18.51 o 
  -1   0   1     5118.66     5433.50    100.98 o 
   1   0   1     6216.41     6706.94    102.52 o 
   2   0   1      384.76      345.92      6.51 o 
   3   0   1     1441.49     1421.58     22.94 o 
   4   0   1     1512.38     1835.03     37.94 o 
   5   0   1     1486.73     1577.80     34.08 o 
   6   0   1      500.99      447.85     13.82 o 
   7   0   1      179.55      166.18      8.86 o 
   8   0   1      146.35      173.79     10.17 o 
   9   0   1        7.56       -2.28      4.76 o 
  10   0   1       42.09       39.57      7.55 o 
  11   0   1      254.88      290.56     15.38 o 
  12   0   1       83.12       71.09     10.48 o 
 -12   1   1      249.38      276.79     15.37 o 
 -11   1   1      212.78      210.24     12.99 o 
 -10   1   1      195.50      183.58     11.65 o 
  -9   1   1      164.37      179.99     11.16 o 
  -8   1   1       21.54       22.68      5.10 o 
  -7   1   1        0.57        0.55      6.01 o 
  -6   1   1     2123.81     2064.32     34.14 o 
  -5   1   1     1638.87     1626.87     27.18 o 
  -4   1   1      230.06      238.52      5.75 o 
  -3   1   1     3017.43     3078.49     48.01 o 
  -2   1   1     1065.91     1009.48     16.60 o 
  -1   1   1      114.46      178.12      3.80 o 
   0   1   1       15.72        6.70      1.02 o 
   1   1   1        1.23        3.35      1.16 o 
   2   1   1     3820.32     3925.99     72.68 o 
   3   1   1      145.40      164.66      4.10 o 
   4   1   1     1375.39     1524.33     32.42 o 
   5   1   1     1180.72     1262.77     36.26 o 
   6   1   1      302.55      326.74     11.61 o 
   7   1   1      350.90      324.11     12.65 o 
   8   1   1        4.98        2.64      4.50 o 
   9   1   1        2.82        1.05      4.95 o 
  10   1   1      281.49      315.06     17.79 o 
  11   1   1      391.28      422.35     18.73 o 
  12   1   1       39.71       11.04     12.48 o 
 -12   2   1        7.16       -3.90      6.66 o 
 -11   2   1      560.30      573.15     20.84 o 
 -10   2   1        0.36        0.00      6.20 o 
  -9   2   1       30.33       30.10      6.07 o 
  -8   2   1      412.97      413.03     14.88 o 
  -7   2   1     1352.75     1340.55     31.53 o 
  -6   2   1      327.18      317.35      8.00 o 
  -5   2   1     1580.38     1516.12     25.87 o 
  -4   2   1     3718.72     3795.68     59.52 o 
  -3   2   1      329.06      284.56      6.41 o 
  -2   2   1      182.93      164.62      9.26 o 
  -1   2   1     7343.31     7234.98    318.75 o 
   0   2   1     2852.34     2760.97     75.80 o 
   1   2   1     5695.01     6483.58     98.39 o 
   2   2   1      335.88      400.80      9.19 o 
   3   2   1      198.14      179.97      4.88 o 
   4   2   1       59.95       58.35      6.37 o 
   5   2   1      331.49      281.63      6.52 o 
   6   2   1      372.70      448.35     14.65 o 
   7   2   1       21.77       26.86      5.56 o 
   8   2   1        0.74       -4.57      4.40 o 
   9   2   1      682.01      649.51     30.64 o 
  10   2   1      580.23      605.81     31.11 o 
  11   2   1      116.62      100.52     16.77 o 
 -12   3   1      151.02      134.51     11.87 o 
 -11   3   1       12.42        2.22      5.75 o 
 -10   3   1      154.62      154.52     16.61 o 
  -9   3   1       11.64       14.06      5.13 o 
  -8   3   1      256.64      273.72     11.90 o 
  -7   3   1        4.02        4.32      2.55 o 
  -6   3   1     1689.96     1654.11     28.86 o 
  -5   3   1      806.21      781.65     17.78 o 
  -4   3   1     1033.13     1136.86     20.13 o 
  -3   3   1      192.27      212.66      7.00 o 
  -2   3   1     7535.18     7859.53    119.81 o 
  -1   3   1     3899.98     4052.91     62.81 o 
   0   3   1     9510.13    10022.07    152.80 o 
   1   3   1      944.34      990.77     17.41 o 
   2   3   1      305.87      321.81      7.27 o 
   3   3   1      943.69     1090.35     19.19 o 
   4   3   1      885.67      925.27     17.01 o 
   5   3   1      645.79      616.13     12.63 o 
   6   3   1        1.87       -5.20      4.89 o 
   7   3   1      812.23      768.38     22.31 o 
   8   3   1      446.02      447.83     16.98 o 
   9   3   1      540.71      532.36     19.83 o 
  10   3   1        1.92       21.06     28.66 o 
  11   3   1      316.62      344.52     17.94 o 
 -12   4   1        4.57        2.04      6.61 o 
 -11   4   1      334.38      351.08     16.10 o 
 -10   4   1       61.59       69.75      8.36 o 
  -9   4   1      127.26      126.78      9.58 o 
  -8   4   1        9.82        3.68      4.02 o 
  -7   4   1      781.59      774.91     16.46 o 
  -6   4   1      128.49      138.63      5.74 o 
  -5   4   1       48.59       47.81      3.69 o 
  -4   4   1      252.60      268.94      8.90 o 
  -3   4   1      547.67      533.54     11.11 o 
  -2   4   1     1107.32     1126.78     19.81 o 
  -1   4   1     3207.85     3359.29     53.02 o 
   0   4   1     9970.71    10636.28    161.60 o 
   1   4   1      305.29      316.16      7.49 o 
   2   4   1       35.38       31.51      2.77 o 
   3   4   1      284.13      260.54      7.07 o 
   4   4   1      786.10      758.17     15.02 o 
   5   4   1      815.25      839.39     16.72 o 
   6   4   1       33.13       32.42      5.82 o 
   7   4   1      339.06      323.18     13.76 o 
   8   4   1      135.12      159.24     20.11 o 
   9   4   1       25.72       21.11      6.99 o 
  10   4   1      378.59      424.73     19.24 o 
  11   4   1        5.09        4.80      7.87 o 
 -12   5   1      203.96      188.64     13.98 o 
 -11   5   1      188.59      198.07     14.18 o 
 -10   5   1      104.06       98.52      9.51 o 
  -9   5   1       30.11       19.42      5.80 o 
  -8   5   1       71.20       71.98      7.20 o 
  -7   5   1      396.64      391.02     10.75 o 
  -6   5   1       83.83       74.62     24.31 o 
  -5   5   1      495.24      504.93     11.69 o 
  -4   5   1      257.64      254.86     12.08 o 
  -3   5   1     1525.64     1398.27     35.70 o 
  -2   5   1     1530.11     1572.75     27.08 o 
  -1   5   1     4501.52     4610.80     72.35 o 
   0   5   1        2.61        4.33      1.79 o 
   1   5   1       15.26       51.04      3.47 o 
   2   5   1     1233.53     1188.09     21.42 o 
   3   5   1      257.81      257.16      7.42 o 
   4   5   1      242.43      239.29      7.67 o 
   5   5   1     1598.14     1628.27     29.10 o 
   6   5   1        7.27        5.43      4.83 o 
   7   5   1        1.17       -4.03      4.49 o 
   8   5   1        1.01        3.71      5.55 o 
   9   5   1      619.42      756.27     40.58 o 
  10   5   1       39.25       69.33     10.33 o 
 -11   6   1      184.81      169.46     12.85 o 
 -10   6   1       24.27       13.33      5.99 o 
  -9   6   1      249.38      259.06     12.86 o 
  -8   6   1      128.70      115.96      7.13 o 
  -6   6   1      242.98      257.78      8.61 o 
  -5   6   1       80.83       84.96      5.29 o 
  -4   6   1      414.72      426.12     10.67 o 
  -3   6   1     1034.31     1075.99     20.42 o 
  -2   6   1     2569.90     2685.94     44.35 o 
  -1   6   1        0.75        1.63      1.99 o 
   0   6   1     1318.78     1419.70     27.31 o 
   1   6   1      490.68      460.20     10.72 o 
   2   6   1       22.68       17.48      3.67 o 
   3   6   1      672.61      700.52     14.91 o 
   4   6   1      746.55      748.77     15.95 o 
   5   6   1      335.41      318.14      9.55 o 
   6   6   1        2.82        7.76      4.57 o 
   7   6   1      198.12      203.88     22.02 o 
   8   6   1      190.39      219.87     12.87 o 
   9   6   1       30.97       41.49     13.17 o 
  10   6   1       43.29       40.64     14.64 o 
 -11   7   1      119.33      110.79     10.98 o 
 -10   7   1      104.38      105.13      9.91 o 
  -9   7   1       12.77       10.09      5.49 o 
  -8   7   1      147.20      149.73     14.44 o 
  -7   7   1        3.39        7.59      4.66 o 
  -6   7   1        5.24        5.26      3.18 o 
  -5   7   1       99.46      109.77      6.17 o 
  -4   7   1       28.55       29.62      7.28 o 
  -3   7   1     2718.19     2690.71     45.31 o 
  -2   7   1       34.83       23.50      3.26 o 
  -1   7   1     1228.25     1245.93     23.25 o 
   0   7   1      454.14      446.12     10.97 o 
   1   7   1        0.33       -2.68      2.28 o 
   2   7   1      393.11      385.05     10.16 o 
   3   7   1     1501.79     1529.53     27.94 o 
   4   7   1       25.47       27.25      3.92 o 
   5   7   1     1543.33     1506.24     28.26 o 
   6   7   1      102.56       91.71     13.75 o 
   7   7   1      125.17      135.49     16.68 o 
   8   7   1        5.92        3.50      9.94 o 
   9   7   1      284.30      290.05     24.18 o 
 -10   8   1       24.34        3.90     15.46 o 
  -9   8   1      243.23      257.84     13.48 o 
  -8   8   1      152.02      147.34      9.84 o 
  -7   8   1      321.45      274.27      9.95 o 
  -6   8   1      158.25      132.47      7.58 o 
  -5   8   1       17.93       12.81      3.81 o 
  -4   8   1      429.28      402.31     11.38 o 
  -3   8   1      186.77      193.02      7.45 o 
  -2   8   1      949.43      930.11     19.18 o 
  -1   8   1      559.38      535.38     12.87 o 
   0   8   1      120.74      129.04      6.08 o 
   1   8   1        1.63        4.38      2.80 o 
   2   8   1     1316.81     1327.72     25.26 o 
   3   8   1       19.96       15.62      4.65 o 
   4   8   1      663.43      699.92     20.33 o 
   5   8   1        1.68       -3.46      7.15 o 
   6   8   1        4.90        6.59      9.06 o 
   7   8   1        8.71        4.14      9.62 o 
   8   8   1      234.43      236.47     21.87 o 
 -10   9   1       77.48       68.40     11.26 o 
  -9   9   1      312.68      334.67     15.70 o 
  -8   9   1       48.28       57.31      6.44 o 
  -7   9   1      246.34      257.20     10.12 o 
  -6   9   1       45.23       36.44      5.11 o 
  -5   9   1       59.92       45.72      5.18 o 
  -4   9   1       10.53        7.26      3.58 o 
  -3   9   1      793.74      806.77     24.14 o 
  -2   9   1      617.27      616.52     22.16 o 
  -1   9   1      239.08      250.62      8.59 o 
   0   9   1      340.75      309.47     12.87 o 
   1   9   1      747.12      758.09     21.94 o 
   2   9   1      112.35      101.40      8.53 o 
   3   9   1     1247.85     1268.72     31.79 o 
   4   9   1      115.44      109.98      9.21 o 
   5   9   1        0.44       -1.32      7.72 o 
   6   9   1        6.04        2.73      8.94 o 
   7   9   1      203.11      210.73     21.57 o 
  -9  10   1       25.10       14.17      9.78 o 
  -8  10   1      469.20      485.77     15.80 o 
  -7  10   1       74.58       74.74      6.90 o 
  -6  10   1       12.17       16.90      4.67 o 
  -5  10   1       26.12       22.72      4.69 o 
  -4  10   1      250.57      253.28      9.78 o 
  -3  10   1       41.67       47.26      6.99 o 
  -2  10   1       80.66       81.30      8.11 o 
  -1  10   1        8.32        7.55      4.92 o 
   0  10   1      173.14      167.99     10.26 o 
   1  10   1      293.95      274.41     13.33 o 
   2  10   1     1273.41     1236.30     32.16 o 
   3  10   1      527.57      504.34     18.13 o 
   4  10   1       79.64       79.92      8.66 o 
   5  10   1       31.95       40.95     11.46 o 
   6  10   1        4.20       -0.44      9.46 o 
  -8  11   1        6.66        7.53      5.18 o 
  -7  11   1      119.56      126.05     10.85 o 
  -6  11   1      128.77      135.01     11.15 o 
  -5  11   1       93.30       90.85      9.65 o 
  -4  11   1        2.73        3.46      4.83 o 
  -3  11   1       97.42       89.02      9.00 o 
  -2  11   1      194.80      208.65     11.93 o 
  -1  11   1      127.95      148.90     11.36 o 
   0  11   1       80.22       91.44     16.80 o 
   1  11   1      402.18      413.51     16.58 o 
   2  11   1      230.73      248.52     13.19 o 
   3  11   1       38.39       51.09      8.26 o 
   4  11   1       62.06       61.54      8.08 o 
   5  11   1      112.11      130.61     17.75 o 
  -6  12   1      301.59      345.38     16.58 o 
  -5  12   1        5.76       -0.54      5.54 o 
  -4  12   1      198.85      212.38     13.11 o 
  -3  12   1       22.36       29.22      7.44 o 
  -2  12   1       10.29       12.50      6.09 o 
  -1  12   1      133.19      113.86     14.84 o 
   0  12   1      224.03      240.56     17.13 o 
   1  12   1      141.41      136.72     11.57 o 
   2  12   1       38.91       31.67     14.52 o 
   3  12   1      203.18      209.46     14.43 o 
  -3  13   1        4.97        3.21      5.77 o 
  -2  13   1       68.58       86.53     10.39 o 
  -1  13   1      191.47      210.42     21.30 o 
   0  13   1      304.15      330.91     18.71 o 
  -1 -13   2       23.05       44.50     12.51 o 
   0 -13   2      181.29      205.00     14.15 o 
   1 -13   2        4.94        3.41     10.06 o 
   2 -13   2      141.91      138.06     12.25 o 
   3 -13   2       36.25       34.30      8.08 o 
  -4 -12   2       15.56        8.59      6.22 o 
  -3 -12   2       46.38       42.81      7.89 o 
  -2 -12   2        1.77        3.07      5.28 o 
  -1 -12   2      171.79      168.74     18.41 o 
   0 -12   2        0.32       -0.83      5.53 o 
   1 -12   2     1058.64     1132.25     48.06 o 
   2 -12   2      107.66      115.68     12.50 o 
   3 -12   2       78.15       76.89     10.05 o 
   4 -12   2      108.55       91.89      9.73 o 
   5 -12   2      227.06      233.44     13.56 o 
   6 -12   2        5.67       13.75      8.32 o 
  -5 -11   2        0.08       -2.18      9.52 o 
  -4 -11   2      285.42      291.44     14.50 o 
  -3 -11   2      112.85       94.82      9.60 o 
  -2 -11   2        0.53        0.68      4.90 o 
  -1 -11   2       47.03       38.40     10.24 o 
   0 -11   2      366.85      397.51     16.54 o 
   1 -11   2      276.83      272.06     17.85 o 
   2 -11   2      122.50      120.67     10.44 o 
   3 -11   2      279.17      297.05     21.58 o 
   4 -11   2       38.79       37.53      7.67 o 
   5 -11   2       13.22        8.97      8.30 o 
   6 -11   2      151.38      178.70     12.80 o 
   7 -11   2       32.46       47.52      8.13 o 
  -7 -10   2       87.68       78.69     16.40 o 
  -6 -10   2       42.10       33.08     11.52 o 
  -5 -10   2      288.08      276.30     20.85 o 
  -4 -10   2       15.95       17.85      5.83 o 
  -3 -10   2      101.49       75.83      8.27 o 
  -2 -10   2      139.43      118.27      9.75 o 
   0 -10   2       10.83       17.89      5.64 o 
   1 -10   2      708.52      720.50     30.64 o 
   2 -10   2      741.20      748.51     31.28 o 
   3 -10   2      227.90      207.22     11.63 o 
   4 -10   2        0.20       -3.15      4.71 o 
   5 -10   2     1144.53     1091.25     29.78 o 
   6 -10   2      169.16      153.26     10.55 o 
   7 -10   2      361.16      365.81     15.74 o 
   8 -10   2       58.99       70.22      8.77 o 
  -8  -9   2       63.48       75.43     15.24 o 
  -7  -9   2        7.19       19.57     11.47 o 
  -6  -9   2      212.16      223.03     19.53 o 
  -5  -9   2        4.46        1.88      5.62 o 
  -4  -9   2       41.19       52.70      6.86 o 
  -3  -9   2        4.97       -2.05      3.94 o 
  -2  -9   2       20.32       13.12      4.79 o 
  -1  -9   2       69.76       58.41     10.06 o 
   0  -9   2      484.81      483.43     16.65 o 
   1  -9   2      655.98      613.65     27.09 o 
   2  -9   2      451.14      445.26     15.90 o 
   3  -9   2       17.28       17.55      5.13 o 
   4  -9   2      734.04      709.95     21.13 o 
   5  -9   2      438.61      449.25     12.88 o 
   6  -9   2      175.00      194.60      8.70 o 
   7  -9   2      148.98      147.06     21.52 o 
   8  -9   2        1.46        0.44      3.26 o 
   9  -9   2       29.63       46.70      8.02 o 
  -9  -8   2       24.32       19.30     14.04 o 
  -8  -8   2       64.18       71.30     15.33 o 
  -7  -8   2      458.52      500.64     29.48 o 
  -6  -8   2      531.38      539.40     29.20 o 
  -5  -8   2      564.71      548.29     29.07 o 
  -4  -8   2       38.80       30.53      5.33 o 
  -3  -8   2       23.63       26.31      4.99 o 
  -2  -8   2      418.17      397.51     14.14 o 
   0  -8   2      636.85      638.35     18.65 o 
   1  -8   2       30.35       34.66      7.61 o 
   2  -8   2      425.38      406.75     10.48 o 
   3  -8   2      320.62      320.41      9.47 o 
   4  -8   2      494.97      466.14     12.16 o 
   5  -8   2      913.39      913.34     23.59 o 
   6  -8   2      286.49      303.85     12.33 o 
   7  -8   2       51.17       27.98      7.69 o 
   8  -8   2       39.55       35.04      7.69 o 
   9  -8   2       95.08       95.56     12.23 o 
  10  -8   2       94.51       94.30     10.33 o 
  -9  -7   2        3.39        4.54     11.68 o 
  -8  -7   2      857.25      932.94     42.56 o 
  -7  -7   2       17.48       14.81     10.87 o 
  -6  -7   2      348.70      327.04     21.43 o 
  -5  -7   2        2.19        1.54      3.62 o 
  -4  -7   2        0.26       -3.98      3.28 o 
  -3  -7   2      165.36      192.85      9.50 o 
  -2  -7   2      123.42       99.08     15.91 o 
  -1  -7   2      716.21      722.48     28.56 o 
   0  -7   2       17.17       11.31      6.24 o 
   1  -7   2       46.20       47.39      3.93 o 
   2  -7   2     1041.33     1009.71     25.65 o 
   3  -7   2     1319.43     1205.41     71.44 o 
   4  -7   2      930.92      911.18     22.32 o 
   5  -7   2     1680.69     1693.02     37.39 o 
   6  -7   2       12.92       21.18      3.90 o 
   7  -7   2      307.98      275.67      9.73 o 
   8  -7   2      350.13      341.98     14.32 o 
   9  -7   2       64.48       65.62      9.45 o 
  10  -7   2       22.09        8.89      8.82 o 
  11  -7   2       23.68        6.56      6.51 o 
 -10  -6   2      103.49      131.37     19.67 o 
  -9  -6   2      206.02      251.27     22.90 o 
  -8  -6   2      111.54      113.54     16.58 o 
  -7  -6   2      768.92      746.37     34.72 o 
  -6  -6   2     1053.11     1077.44     41.83 o 
  -5  -6   2      280.54      276.39     10.78 o 
  -4  -6   2        0.65        3.50      3.18 o 
  -3  -6   2      594.28      556.99     24.23 o 
  -2  -6   2        2.59        6.08      3.40 o 
  -1  -6   2      360.29      405.57     36.81 o 
   0  -6   2      306.83      274.74      7.60 o 
   1  -6   2      227.70      199.73      5.87 o 
   2  -6   2      775.95      762.23     17.86 o 
   3  -6   2      254.24      231.32     11.38 o 
   4  -6   2     3427.66     3436.91     67.97 o 
   5  -6   2       49.70       60.99      7.39 o 
   6  -6   2      979.46      935.76     19.20 o 
   7  -6   2      221.10      194.89      9.39 o 
   8  -6   2        0.51       -2.78      4.27 o 
   9  -6   2       39.47       44.77      9.52 o 
  10  -6   2      456.49      464.32     18.12 o 
  11  -6   2       20.61       18.34      6.42 o 
 -11  -5   2       29.06       15.60     13.71 o 
 -10  -5   2      100.42      104.44     17.50 o 
  -9  -5   2       62.84       50.04     14.22 o 
  -8  -5   2      100.71      120.74     15.79 o 
  -7  -5   2      107.15      125.26     15.04 o 
  -6  -5   2       24.54       23.68      5.02 o 
  -5  -5   2      262.21      247.20     10.02 o 
  -4  -5   2      176.48      160.88      5.77 o 
  -3  -5   2        3.37        5.00      1.76 o 
  -2  -5   2     1008.67      950.45     30.36 o 
  -1  -5   2     3610.62     3583.00     69.80 o 
   0  -5   2       14.13       17.45      1.86 o 
   1  -5   2      784.52      781.42     17.28 o 
   2  -5   2       64.77       74.76      9.54 o 
   3  -5   2     3748.57     3556.19     56.76 o 
   4  -5   2       15.12       14.09      3.49 o 
   5  -5   2      697.47      685.22     14.50 o 
   6  -5   2      698.61      650.48     17.31 o 
   7  -5   2      402.68      399.51     10.82 o 
   8  -5   2      485.22      272.58     16.89 o 
   9  -5   2      949.24      954.70     35.94 o 
  10  -5   2        9.72       11.65      5.38 o 
  11  -5   2       64.70       42.70     10.75 o 
 -11  -4   2        0.46       -8.33     11.86 o 
 -10  -4   2        1.00       -0.39     11.15 o 
  -9  -4   2      708.02      744.03     23.76 o 
  -8  -4   2     2284.91     2319.64     52.55 o 
  -7  -4   2      338.54      333.63     13.35 o 
  -6  -4   2      722.42      726.58     20.17 o 
  -5  -4   2      244.50      241.58     14.74 o 
  -4  -4   2      662.25      738.62     14.33 o 
  -3  -4   2      215.12      194.34     10.94 o 
  -2  -4   2      490.66      508.38      9.89 o 
  -1  -4   2        4.03        7.72      2.45 o 
   0  -4   2        0.23        0.29      1.73 o 
   1  -4   2      368.79      363.06     12.79 o 
   2  -4   2     2034.31     1947.19     39.45 o 
   3  -4   2      263.20      294.79      7.36 o 
   4  -4   2     1117.47     1028.46     28.31 o 
   5  -4   2     1989.88     1882.41     55.40 o 
   6  -4   2      390.44      379.86     13.48 o 
   7  -4   2      152.34      148.39      6.42 o 
   8  -4   2      572.23      552.75     22.19 o 
   9  -4   2        0.98       -0.32      4.35 o 
  10  -4   2      549.42      559.38     34.00 o 
  11  -4   2        1.04       -1.86      5.30 o 
 -11  -3   2        0.11       -7.25      6.79 o 
 -10  -3   2      485.45      498.28     19.62 o 
  -9  -3   2      882.40      908.69     26.75 o 
  -8  -3   2      102.23       99.96      9.02 o 
  -7  -3   2      738.65      787.41     39.73 o 
  -6  -3   2       80.22       72.28      4.03 o 
  -5  -3   2      109.66      118.39      4.79 o 
  -4  -3   2      216.19      213.14      6.66 o 
  -3  -3   2     1312.05     1330.85     22.60 o 
  -2  -3   2      356.50      325.36      6.91 o 
  -1  -3   2     1332.61     1231.49     35.39 o 
   0  -3   2       52.83       71.07      2.66 o 
   1  -3   2     1506.49     1409.40     23.15 o 
   2  -3   2      581.03      584.29     11.08 o 
   3  -3   2     3768.45     3761.69     79.30 o 
   4  -3   2     2141.15     2106.76     34.59 o 
   5  -3   2       20.45       19.49      2.90 o 
   6  -3   2      548.14      535.25     11.81 o 
   7  -3   2      717.14      706.01     32.48 o 
   8  -3   2      180.70      179.25     10.08 o 
   9  -3   2      761.38      730.30     22.08 o 
  10  -3   2      272.83      276.27     13.59 o 
  11  -3   2       12.83        8.69      6.19 o 
  12  -3   2       14.85       11.96      7.28 o 
 -12  -2   2       17.26        7.83      8.21 o 
 -11  -2   2       34.56       27.62      7.90 o 
 -10  -2   2      471.78      494.36     37.17 o 
  -9  -2   2        0.25        1.97      6.06 o 
  -8  -2   2      811.07      830.92     23.76 o 
  -7  -2   2      131.56      154.06      9.24 o 
  -6  -2   2      138.77      143.24      5.02 o 
  -5  -2   2     2655.41     2704.85     43.74 o 
  -4  -2   2     1044.35      980.42     17.52 o 
  -3  -2   2      210.41      207.94      5.43 o 
  -2  -2   2     2510.22     2512.88     47.73 o 
  -1  -2   2     7598.41     7613.50    115.36 o 
   0  -2   2      108.16       78.73      4.51 o 
   1  -2   2      588.70      705.94     26.00 o 
   2  -2   2     2730.45     2747.00     43.05 o 
   3  -2   2      288.71      268.07      6.30 o 
   4  -2   2      659.58      658.19     12.52 o 
   5  -2   2      474.43      433.36      9.46 o 
   6  -2   2     1225.02     1126.69     20.41 o 
   7  -2   2      657.90      658.40     18.85 o 
   8  -2   2     2084.09     2146.80     47.94 o 
   9  -2   2      298.28      286.55     13.03 o 
  10  -2   2        0.24       -1.56      5.67 o 
  11  -2   2       57.92       61.95     14.21 o 
  12  -2   2      276.36      297.22     16.34 o 
 -12  -1   2        3.16       -2.20      7.12 o 
 -11  -1   2      114.28      118.32     10.87 o 
 -10  -1   2       61.24       51.47      7.94 o 
  -9  -1   2      433.85      483.64     17.37 o 
  -8  -1   2       94.68       99.63      8.40 o 
  -7  -1   2       67.14       69.07      6.71 o 
  -6  -1   2      962.74      936.28     17.37 o 
  -5  -1   2     6281.54     6679.93    102.84 o 
  -4  -1   2       18.63       23.92      2.27 o 
  -3  -1   2     4268.35     4530.57     69.71 o 
  -2  -1   2      659.42      628.53     26.42 o 
  -1  -1   2       78.97       51.72      2.47 o 
   0  -1   2     1071.32     1132.70     28.07 o 
   1  -1   2      684.50      645.62     11.04 o 
   2  -1   2      364.10      348.66     11.65 o 
   3  -1   2       97.93       95.44      5.20 o 
   4  -1   2      321.72      279.71      6.57 o 
   5  -1   2      959.31      942.47     16.95 o 
   6  -1   2      225.75      195.73      9.21 o 
   7  -1   2     1389.23     1415.19     33.25 o 
   8  -1   2      589.46      579.70     21.53 o 
   9  -1   2       91.52      104.75      9.33 o 
  10  -1   2      204.88      216.49     12.47 o 
  11  -1   2        2.88       -8.38      5.59 o 
  12  -1   2      202.41      248.00     15.43 o 
 -12   0   2        1.20       -2.47      9.32 o 
 -11   0   2       74.06       48.94      8.44 o 
 -10   0   2     1199.97     1136.30     31.35 o 
  -9   0   2       15.55       13.01      9.70 o 
  -8   0   2       89.88       85.79      7.89 o 
  -7   0   2      333.11      299.04     18.28 o 
  -6   0   2      191.61      142.89      4.89 o 
  -5   0   2      238.49      225.90      6.07 o 
  -4   0   2     2860.74     2745.38     43.55 o 
  -3   0   2     1421.15     1240.73     72.37 o 
  -2   0   2     6604.23     7161.06    111.47 o 
  -1   0   2     4021.35     4273.80     65.05 o 
   0   0   2     6342.30     6605.78    106.02 o 
   1   0   2      253.41      259.96      5.08 o 
   2   0   2      121.33      115.23      4.58 o 
   3   0   2     2125.95     2206.67     44.49 o 
   4   0   2     2499.83     2837.64     44.89 o 
   5   0   2      717.00      696.44     13.03 o 
   6   0   2     1177.90     1128.34     26.90 o 
   7   0   2      909.56      857.46     22.92 o 
   8   0   2      248.83      271.67     12.40 o 
   9   0   2      433.41      432.53     33.86 o 
  10   0   2      138.00      135.65     11.18 o 
  11   0   2        3.26       -3.07      7.89 o 
  12   0   2      113.35      117.76     17.73 o 
 -12   1   2        0.48       -9.53      6.35 o 
 -11   1   2      152.07      164.64     12.61 o 
 -10   1   2       46.50       52.18      8.06 o 
  -9   1   2      631.30      674.74     40.61 o 
  -8   1   2      903.78      826.89     22.77 o 
  -7   1   2      423.77      440.33     35.11 o 
  -6   1   2      190.56      198.74      7.67 o 
  -5   1   2     5888.64     5871.64     90.88 o 
  -4   1   2      900.75      876.12     15.80 o 
  -3   1   2     2823.47     2744.33     52.48 o 
  -2   1   2        7.85       29.91      2.08 o 
  -1   1   2       81.77      100.60      3.08 o 
   0   1   2      120.54       76.72      2.54 o 
   1   1   2     1890.55     1951.52     30.75 o 
   2   1   2      935.69      903.98     15.39 o 
   3   1   2      436.23      549.75     10.38 o 
   4   1   2     1724.08     1874.02     36.37 o 
   5   1   2      147.93      137.87      4.66 o 
   6   1   2     1620.47     1577.06     35.67 o 
   7   1   2      257.13      276.68     11.95 o 
   8   1   2      512.23      559.78     18.43 o 
   9   1   2       29.75       35.89      9.78 o 
  10   1   2       21.45       14.07      9.23 o 
  11   1   2      345.71      382.37     25.48 o 
 -12   2   2       52.04       41.04     10.86 o 
 -11   2   2       31.00       38.42      7.78 o 
 -10   2   2      353.26      356.30     15.35 o 
  -9   2   2       81.66       72.62      7.58 o 
  -8   2   2      665.74      597.05     18.35 o 
  -7   2   2        0.35        4.20      2.38 o 
  -6   2   2     1903.96     1827.15     42.11 o 
  -5   2   2     2673.29     2746.03     44.53 o 
  -4   2   2      667.06      599.37     13.76 o 
  -3   2   2      843.18      824.52     18.13 o 
  -2   2   2       97.90       99.89      3.47 o 
  -1   2   2       51.37       57.96      2.85 o 
   0   2   2      855.68      916.93     21.27 o 
   1   2   2      306.50      320.90      8.27 o 
   2   2   2     1349.97     1298.67     21.71 o 
   3   2   2      270.43      265.93      6.51 o 
   4   2   2      213.54      227.99      6.10 o 
   5   2   2      536.35      452.71      9.78 o 
   6   2   2        5.92        9.65      4.09 o 
   7   2   2      560.73      572.65     18.53 o 
   8   2   2      420.43      382.17     21.35 o 
   9   2   2       30.98       34.16      7.24 o 
  10   2   2       58.79       50.08      8.48 o 
  11   2   2      139.74      134.93     12.74 o 
 -12   3   2       31.29       47.10      8.56 o 
 -11   3   2      191.10      199.68     12.78 o 
 -10   3   2       75.72       68.91      8.14 o 
  -9   3   2       15.25        6.65      9.37 o 
  -8   3   2      179.23      185.17      9.78 o 
  -7   3   2     2855.80     2735.21     45.65 o 
  -6   3   2     1864.73     1734.49     30.21 o 
  -5   3   2     1501.34     1437.97     25.33 o 
  -4   3   2        3.44       11.27      5.73 o 
  -3   3   2      751.66      767.53     14.44 o 
  -2   3   2      107.58      121.25      5.74 o 
  -1   3   2     3546.78     3761.76     58.75 o 
   0   3   2      827.58      890.31     15.77 o 
   1   3   2     3035.68     3197.84     50.82 o 
   2   3   2     2089.84     2182.56     35.46 o 
   3   3   2        4.81        3.47      1.82 o 
   4   3   2      659.01      631.43     12.86 o 
   5   3   2      103.51      125.56      5.12 o 
   6   3   2     2102.19     2151.52     47.57 o 
   7   3   2      110.67      131.86      9.90 o 
   8   3   2       41.46       48.81      8.77 o 
   9   3   2       36.51       54.10      8.36 o 
  10   3   2      510.35      561.57     21.58 o 
  11   3   2       14.48        4.80     14.65 o 
 -12   4   2       42.10       38.61      8.63 o 
 -11   4   2       39.90       39.15      7.84 o 
 -10   4   2      122.67      134.44     10.54 o 
  -9   4   2       36.34       42.49      6.34 o 
  -8   4   2      455.75      418.09     14.83 o 
  -7   4   2      255.36      246.04      8.20 o 
  -6   4   2      454.46      476.00     11.51 o 
  -5   4   2     3784.06     3874.02     75.67 o 
  -4   4   2      529.78      638.31     19.82 o 
  -3   4   2     4627.32     5165.34     97.99 o 
  -2   4   2     2528.43     2606.06     50.46 o 
  -1   4   2     1513.77     1573.55     26.63 o 
   0   4   2      664.78      660.61     12.96 o 
   1   4   2      197.88      183.56      6.70 o 
   2   4   2     1005.55     1044.49     19.05 o 
   3   4   2      191.75      181.24      6.70 o 
   4   4   2     1299.27     1266.31     22.99 o 
   5   4   2     1579.42     1589.44     28.21 o 
   6   4   2      224.24      237.15     11.65 o 
   7   4   2      298.14      294.02     13.48 o 
   8   4   2      157.99      157.54     11.70 o 
   9   4   2      384.90      414.02     18.02 o 
  10   4   2        3.57        2.03      7.02 o 
 -11   5   2      143.93      134.28     18.70 o 
 -10   5   2       41.57       39.56      7.06 o 
  -9   5   2      292.76      277.59     12.99 o 
  -8   5   2      585.31      576.20     14.49 o 
  -7   5   2      749.93      717.50     16.68 o 
  -6   5   2     1322.03     1303.69     38.79 o 
  -5   5   2      165.48      173.90      8.08 o 
  -4   5   2       65.79       50.91      4.26 o 
  -3   5   2     1632.29     1726.26     29.85 o 
  -2   5   2      839.36      937.58     17.79 o 
  -1   5   2     1276.49     1421.59     24.96 o 
   0   5   2     3276.25     3352.62     53.80 o 
   1   5   2      104.10      100.30      4.73 o 
   2   5   2      432.43      461.46     10.65 o 
   3   5   2       53.34       70.42      4.57 o 
   4   5   2      671.01      705.04     15.02 o 
   5   5   2     2171.33     2207.71     38.05 o 
   6   5   2        1.93        4.35      4.51 o 
   7   5   2       85.66       87.00      8.65 o 
   8   5   2       64.51       73.55      8.98 o 
   9   5   2        9.39        8.99      6.86 o 
  10   5   2      205.53      225.29     15.44 o 
 -11   6   2      295.51      333.01     15.95 o 
 -10   6   2        5.24        2.74      6.00 o 
  -9   6   2       37.25       32.46      6.32 o 
  -8   6   2        3.47        7.94      3.43 o 
  -7   6   2     1234.02     1198.86     23.94 o 
  -6   6   2       19.13       17.85      6.51 o 
  -5   6   2      123.14      128.79      6.05 o 
  -4   6   2     1344.77     1293.96     24.18 o 
  -3   6   2     1081.60     1014.07     19.67 o 
  -2   6   2     1077.62     1104.01     20.90 o 
  -1   6   2     3048.64     3062.96     50.19 o 
   0   6   2        0.45        1.04      1.96 o 
   1   6   2      715.39      748.29     15.36 o 
   2   6   2      216.27      234.60      7.57 o 
   3   6   2      434.85      456.59     11.41 o 
   4   6   2       76.09       81.19      5.80 o 
   5   6   2       51.20       55.42      4.80 o 
   6   6   2       71.05       74.26     16.07 o 
   7   6   2       19.81       27.16      6.58 o 
   8   6   2       17.41       21.02      6.74 o 
   9   6   2      299.01      337.43     16.99 o 
 -11   7   2        1.30       -2.75      5.65 o 
 -10   7   2       46.74       41.94      7.81 o 
  -9   7   2       97.14      143.69     10.92 o 
  -8   7   2      157.56      159.14     18.37 o 
  -7   7   2       71.59       62.79      6.73 o 
  -6   7   2      371.02      375.21     11.08 o 
  -5   7   2      259.79      270.91      8.95 o 
  -4   7   2      232.78      253.13     11.09 o 
  -3   7   2      378.38      352.77      9.97 o 
  -2   7   2     3351.19     3430.18     56.47 o 
  -1   7   2      102.20      103.97      5.56 o 
   0   7   2     3270.99     3277.50     53.98 o 
   1   7   2       36.94       36.69      3.95 o 
   2   7   2        8.05        6.39      3.05 o 
   3   7   2      105.21      105.22      6.10 o 
   4   7   2     1612.18     1504.81     29.45 o 
   5   7   2      298.10      286.48      9.60 o 
   6   7   2      185.39      171.90     11.11 o 
   7   7   2        0.77       -5.27      8.49 o 
   8   7   2      310.84      367.15     25.11 o 
   9   7   2        6.37       -6.53     10.75 o 
 -10   8   2      117.33      134.47     11.62 o 
  -9   8   2       23.35       11.56      4.44 o 
  -8   8   2        1.00        5.45     10.32 o 
  -7   8   2      422.10      404.51     12.41 o 
  -6   8   2      415.06      364.78     18.39 o 
  -5   8   2      522.47      441.67     16.10 o 
  -4   8   2      291.43      287.46      9.64 o 
  -3   8   2      292.07      272.47      9.03 o 
  -2   8   2       34.78       36.67      4.23 o 
  -1   8   2        3.43        3.17      3.24 o 
   0   8   2        9.50       14.11      3.21 o 
   1   8   2       10.92        3.34      2.74 o 
   2   8   2      458.90      399.50     11.11 o 
   3   8   2      445.29      460.91     12.25 o 
   4   8   2       10.55        5.27      4.20 o 
   5   8   2      307.89      295.99     20.74 o 
   6   8   2        6.94        7.24      8.59 o 
   7   8   2       57.56       56.46     13.18 o 
   8   8   2      289.49      364.97     26.16 o 
  -9   9   2       39.42       46.03      7.98 o 
  -8   9   2       94.54       81.10      8.56 o 
  -7   9   2        5.29        0.05      3.89 o 
  -6   9   2      176.05      146.64     10.79 o 
  -5   9   2       41.20       41.74      5.04 o 
  -4   9   2      967.07      994.78     21.35 o 
  -3   9   2      299.13      304.81     10.24 o 
  -2   9   2     4299.78     4300.50    139.46 o 
  -1   9   2     1017.07     1016.63     21.21 o 
   0   9   2       16.70       20.37      4.45 o 
   1   9   2      347.72      307.85     12.91 o 
   2   9   2      935.42      920.08     25.16 o 
   3   9   2      244.61      224.46     16.05 o 
   4   9   2      204.04      221.22     11.41 o 
   5   9   2       55.00       32.28     10.10 o 
   6   9   2       67.30       78.69     14.14 o 
   7   9   2        0.11        0.39      9.51 o 
  -9  10   2       58.65       61.38     21.35 o 
  -8  10   2        2.84        5.50      4.71 o 
  -7  10   2       87.81       99.48      7.82 o 
  -6  10   2        0.74       -0.15      3.91 o 
  -5  10   2      208.03      209.03      9.18 o 
  -4  10   2      132.40      136.19     10.38 o 
  -3  10   2      627.57      631.10     16.07 o 
  -2  10   2      527.81      499.74     17.51 o 
  -1  10   2       43.17       39.22      6.39 o 
   0  10   2      204.38      195.51     11.09 o 
   1  10   2      350.01      356.01     14.76 o 
   2  10   2      302.47      292.51     13.50 o 
   3  10   2      360.48      398.22     15.83 o 
   4  10   2       74.63       75.28      8.38 o 
   5  10   2       98.41       97.89     15.31 o 
   6  10   2       38.47       42.31     12.29 o 
  -7  11   2        3.78       -2.03      4.42 o 
  -6  11   2       21.52       21.95      5.35 o 
  -5  11   2      164.04      187.71     11.55 o 
  -4  11   2      252.07      253.79     13.26 o 
  -3  11   2      113.44       98.87      9.45 o 
  -2  11   2       17.06       18.08      5.81 o 
  -1  11   2      103.07      103.76      9.77 o 
   0  11   2      153.41      138.65     10.98 o 
   1  11   2        4.41        1.90      4.98 o 
   2  11   2      380.75      350.96     15.40 o 
   3  11   2      108.69      101.08      9.79 o 
   4  11   2       36.37       39.76     11.74 o 
   5  11   2       53.82       64.44     13.64 o 
  -6  12   2      154.02      204.47     13.61 o 
  -5  12   2       17.01        7.33      6.17 o 
  -4  12   2      211.93      211.07     37.01 o 
  -3  12   2        0.93       10.94      6.00 o 
  -2  12   2       27.57       15.57      6.21 o 
  -1  12   2       87.01       82.73     13.92 o 
   0  12   2       42.14       43.90      7.66 o 
   1  12   2      449.94      464.58     25.87 o 
   2  12   2      429.87      439.89     18.38 o 
   3  12   2      152.71      164.41     12.94 o 
   0 -13   3       41.39       45.76      8.35 o 
   1 -13   3        1.85       -5.39      7.20 o 
   2 -13   3        9.67       13.99      6.59 o 
   3 -13   3      153.28      151.57     12.92 o 
  -4 -12   3      295.71      313.21     15.96 o 
  -3 -12   3       16.58       14.02      6.62 o 
  -2 -12   3       38.52       46.96      7.87 o 
  -1 -12   3       43.10       41.91      7.69 o 
   0 -12   3      175.22      183.37     13.37 o 
   1 -12   3        0.06       -0.35      5.61 o 
   2 -12   3      473.37      461.12     18.73 o 
   3 -12   3        7.59       10.15      6.26 o 
   4 -12   3      149.64      157.04     12.40 o 
   5 -12   3        0.45        1.68      5.69 o 
   6 -12   3       51.93       51.99      8.66 o 
  -5 -11   3      219.64      247.56     21.71 o 
  -4 -11   3      100.74       83.64      9.83 o 
  -3 -11   3       75.91       94.97      9.96 o 
  -2 -11   3      317.19      318.65     14.97 o 
  -1 -11   3      323.98      286.20     15.51 o 
   0 -11   3       45.02       40.16     10.60 o 
   1 -11   3     1115.13     1056.74     29.86 o 
   2 -11   3       23.90       20.97      6.53 o 
   3 -11   3      220.69      207.76     19.56 o 
   4 -11   3        3.99        0.28      6.35 o 
   5 -11   3       32.91       28.26      6.61 o 
   6 -11   3        5.03        5.31      3.84 o 
   7 -11   3       33.98       13.18      6.65 o 
  -7 -10   3        1.06        3.25     10.97 o 
  -6 -10   3      134.04      153.89     19.29 o 
  -5 -10   3        6.98       15.42     10.20 o 
  -4 -10   3      259.87      257.70     13.04 o 
  -3 -10   3       34.61       44.82      7.22 o 
  -2 -10   3      142.22      128.70     10.17 o 
  -1 -10   3      309.34      294.64     13.45 o 
   0 -10   3     2652.41     2637.38     71.84 o 
   1 -10   3     1936.97     1874.91     44.17 o 
   2 -10   3        8.14        3.09      5.00 o 
   3 -10   3      569.78      544.41     23.67 o 
   4 -10   3       71.82       46.81     14.66 o 
   5 -10   3       21.63       10.50      4.16 o 
   6 -10   3       61.39       53.60      7.71 o 
   7 -10   3       51.35       59.85     16.78 o 
   8 -10   3       58.47       62.48      8.66 o 
  -8  -9   3        5.31       15.74     12.49 o 
  -7  -9   3      168.55      155.01     19.08 o 
  -6  -9   3      108.16       96.13     16.10 o 
  -5  -9   3       72.86       88.85      8.91 o 
  -4  -9   3      296.86      323.08     13.83 o 
  -3  -9   3        6.85        0.61      4.21 o 
  -2  -9   3      152.79      142.96     10.13 o 
  -1  -9   3        9.24       10.57      4.66 o 
   0  -9   3      685.13      662.58     35.78 o 
   1  -9   3      220.84      209.66     11.07 o 
   2  -9   3        6.34        6.15      4.45 o 
   3  -9   3       12.73        7.16      5.98 o 
   4  -9   3      239.99      108.23     11.94 o 
   5  -9   3      370.93      345.49     14.00 o 
   6  -9   3       89.02       98.68      7.10 o 
   7  -9   3        9.57        7.18      4.36 o 
   8  -9   3       33.98       43.44      7.00 o 
   9  -9   3       22.87       30.14      7.10 o 
  -9  -8   3       48.83       66.15     16.05 o 
  -8  -8   3       96.70       96.61     16.35 o 
  -7  -8   3      263.09      267.04     22.09 o 
  -6  -8   3      416.23      446.22     26.67 o 
  -5  -8   3      325.74      307.60     13.20 o 
  -4  -8   3        9.27        8.39      4.82 o 
  -3  -8   3       31.32       19.09      8.20 o 
  -2  -8   3      885.15      861.49     34.08 o 
  -1  -8   3     1039.41      947.83     35.93 o 
   0  -8   3      553.42      547.79     25.16 o 
   1  -8   3     1209.43      756.24     30.08 o 
   2  -8   3        1.11        6.35      3.07 o 
   3  -8   3      326.92      243.58     15.96 o 
   4  -8   3      459.15      479.23     12.41 o 
   5  -8   3      318.58      338.19     10.58 o 
   6  -8   3      546.67      505.48     13.70 o 
   7  -8   3      115.21      125.02      8.88 o 
   8  -8   3        7.77        9.98      8.03 o 
   9  -8   3       52.49       58.45      8.29 o 
  10  -8   3       54.58       55.95     18.61 o 
  -9  -7   3        3.76       -6.30     11.10 o 
  -8  -7   3       38.97       61.75     14.77 o 
  -7  -7   3       34.99       21.72     11.64 o 
  -6  -7   3       46.26       53.51     12.42 o 
  -5  -7   3      104.13      109.41     14.30 o 
  -4  -7   3      203.36      187.02     15.20 o 
  -3  -7   3       69.89       62.94      6.50 o 
  -2  -7   3     1148.18     1140.52     46.40 o 
  -1  -7   3      148.10      129.97     12.16 o 
   0  -7   3     2183.12     2113.85     62.87 o 
   1  -7   3       35.30       31.82     13.19 o 
   2  -7   3      288.27      281.12      8.99 o 
   3  -7   3      861.12      824.85     17.03 o 
   4  -7   3      277.56      283.05     10.97 o 
   5  -7   3      250.49      234.95      8.45 o 
   6  -7   3     2002.27     2002.57     36.09 o 
   7  -7   3      151.67      150.70      7.58 o 
   8  -7   3       10.61       10.52      4.98 o 
   9  -7   3        1.05       -4.60      4.58 o 
  10  -7   3      269.94      253.98     13.85 o 
 -10  -6   3        0.08      -11.05     11.58 o 
  -9  -6   3       30.57       26.04     12.53 o 
  -8  -6   3        1.42       -7.74      9.78 o 
  -7  -6   3      230.56      263.39     21.04 o 
  -6  -6   3     1212.69     1282.83     48.08 o 
  -5  -6   3      560.84      539.67     41.64 o 
  -4  -6   3        2.00       -0.12      5.72 o 
  -3  -6   3        5.51        7.93      3.96 o 
  -2  -6   3     1891.66     2053.59     43.60 o 
  -1  -6   3     2012.80     1898.81     56.09 o 
   0  -6   3       93.65       82.81     26.51 o 
   1  -6   3      394.81      366.08      8.70 o 
   2  -6   3      592.80      513.64     11.39 o 
   3  -6   3      441.26      443.38     13.02 o 
   4  -6   3      529.82      526.62     12.33 o 
   5  -6   3     1389.12     1372.08     31.74 o 
   6  -6   3      485.88      454.90     11.99 o 
   7  -6   3      412.73      440.84     14.56 o 
   8  -6   3      131.83      151.83     10.09 o 
   9  -6   3      265.25      270.70     13.15 o 
  10  -6   3        2.47        0.62      5.81 o 
  11  -6   3      120.28      135.09     11.83 o 
 -10  -5   3       38.54       36.83     13.25 o 
  -9  -5   3      337.75      348.66     24.60 o 
  -8  -5   3     1633.27     1635.32     59.97 o 
  -7  -5   3       35.77       50.29     12.04 o 
  -6  -5   3      888.29      919.87     28.84 o 
  -5  -5   3       76.07       64.49      5.92 o 
  -4  -5   3      298.42      292.51     17.95 o 
  -3  -5   3      551.07      610.63     17.21 o 
  -2  -5   3     3600.47     3480.21     94.69 o 
  -1  -5   3      330.33      211.49     11.78 o 
   0  -5   3     1213.22     1152.91     58.56 o 
   1  -5   3     4083.34     4039.50     63.60 o 
   2  -5   3     2677.43     2691.92     43.73 o 
   3  -5   3        1.97        1.28      2.30 o 
   4  -5   3     2648.41     2720.87     44.84 o 
   5  -5   3      157.61      176.21      6.72 o 
   6  -5   3      145.94      131.12     11.72 o 
   7  -5   3      107.93       99.78      5.95 o 
   8  -5   3       56.76       58.37      9.24 o 
   9  -5   3        0.71       -3.54      4.42 o 
  10  -5   3       92.45       68.26      8.56 o 
  11  -5   3        2.29        3.44      6.06 o 
 -11  -4   3      140.29      141.19     20.39 o 
 -10  -4   3      284.82      266.85     23.41 o 
  -9  -4   3        9.09        4.47     10.62 o 
  -8  -4   3      894.73      934.62     26.16 o 
  -7  -4   3      635.27      648.18     19.57 o 
  -6  -4   3        0.50       -0.21      2.55 o 
  -5  -4   3      149.73      144.19     10.40 o 
  -4  -4   3      207.86      203.48      6.25 o 
  -3  -4   3      678.86      682.65     13.19 o 
  -2  -4   3       33.13       54.16      6.45 o 
  -1  -4   3      349.46      345.72     22.48 o 
   0  -4   3      299.71      275.68      9.11 o 
   1  -4   3        0.35        1.42      3.69 o 
   2  -4   3      242.28      226.32      7.45 o 
   3  -4   3     3546.39     3336.86     60.09 o 
   4  -4   3       61.20       58.74      3.90 o 
   5  -4   3     3086.15     3139.51     52.42 o 
   6  -4   3      361.85      367.93     12.60 o 
   7  -4   3      661.63      629.68     16.68 o 
   8  -4   3       48.33       49.18      6.47 o 
   9  -4   3      277.50      294.61     14.80 o 
  10  -4   3      160.73      189.40     11.49 o 
  11  -4   3        8.60        8.89      5.80 o 
 -11  -3   3       25.12       22.24      8.30 o 
 -10  -3   3      247.91      220.82     13.53 o 
  -9  -3   3       57.59       80.26      8.84 o 
  -8  -3   3      979.44      969.00     26.54 o 
  -7  -3   3       59.17       45.20      6.37 o 
  -6  -3   3      556.54      515.50     11.70 o 
  -5  -3   3      154.20      163.00      5.93 o 
  -4  -3   3      557.79      567.15     11.79 o 
  -3  -3   3       19.03       19.42      2.49 o 
  -2  -3   3      385.10      343.59      7.44 o 
  -1  -3   3      207.88      185.63      5.48 o 
   0  -3   3      120.22       90.12      3.38 o 
   1  -3   3       66.60       60.66      3.06 o 
   2  -3   3     2184.76     2156.10     34.89 o 
   3  -3   3      399.00      420.72      9.17 o 
   4  -3   3     4270.75     4378.65     68.76 o 
   5  -3   3     1242.26     1297.20     42.22 o 
   6  -3   3       34.69       42.54      3.95 o 
   7  -3   3     1752.40     1630.54     37.42 o 
   8  -3   3     1727.04     1691.50     48.56 o 
   9  -3   3       35.63       44.94      6.71 o 
  10  -3   3      139.67       96.22      9.40 o 
  11  -3   3        1.46       -4.92      5.26 o 
 -12  -2   3       33.69       56.27     12.28 o 
 -11  -2   3        0.12       -9.54      6.36 o 
 -10  -2   3        1.82       -1.09      5.87 o 
  -9  -2   3       66.90       75.14     15.33 o 
  -8  -2   3       98.49       80.46      8.08 o 
  -7  -2   3     1028.46      991.79     51.12 o 
  -6  -2   3      100.66      115.98      5.62 o 
  -5  -2   3       26.72       36.11      3.64 o 
  -4  -2   3        0.46        3.23      1.76 o 
  -3  -2   3     1756.01     1736.56     34.36 o 
  -2  -2   3      460.91      533.45     11.60 o 
  -1  -2   3     1873.53     2025.45     32.22 o 
   0  -2   3     8309.29     8774.46    132.89 o 
   1  -2   3     1765.02     1752.16     39.61 o 
   2  -2   3     1454.92     1458.76     24.12 o 
   3  -2   3     3748.84     3862.73     73.97 o 
   4  -2   3      456.17      396.38     16.64 o 
   5  -2   3      264.42      302.77      7.71 o 
   6  -2   3      310.78      296.50      7.92 o 
   7  -2   3      515.96      533.87     16.73 o 
   8  -2   3      744.74      705.95     20.72 o 
   9  -2   3      236.67      264.19     12.66 o 
  10  -2   3       40.44       26.38     14.50 o 
  11  -2   3        4.04       -6.69      6.13 o 
 -12  -1   3        5.26       -6.39      6.77 o 
 -11  -1   3      256.59      230.45     14.70 o 
 -10  -1   3      997.97      992.32     28.72 o 
  -9  -1   3       28.35       23.50      5.99 o 
  -8  -1   3     1507.89     1575.93     51.11 o 
  -7  -1   3       48.34       57.52      6.21 o 
  -6  -1   3      857.52      924.04     17.53 o 
  -5  -1   3     1342.68     1390.42     24.11 o 
  -4  -1   3      948.56      956.30     20.45 o 
  -3  -1   3       73.99       57.18      2.99 o 
  -2  -1   3     2081.04     2099.87     33.39 o 
  -1  -1   3    59162.18    60027.32    905.84 o 
   0  -1   3    15750.73    16600.85    251.13 o 
   1  -1   3     1138.02     1105.82     22.28 o 
   2  -1   3      841.64      814.39     14.16 o 
   3  -1   3     5162.97     5236.36     86.40 o 
   4  -1   3      448.84      535.03     10.92 o 
   5  -1   3      311.60      264.45      6.96 o 
   6  -1   3      882.65      854.14     16.28 o 
   7  -1   3       32.83       41.78      5.48 o 
   8  -1   3     1524.95     1420.97     34.63 o 
   9  -1   3      948.28      908.94     25.95 o 
  10  -1   3       26.88       28.79      7.11 o 
  11  -1   3       17.46       13.99      9.48 o 
 -12   0   3       38.71       45.20      9.17 o 
 -11   0   3       98.24      109.74     11.29 o 
 -10   0   3       68.22       52.09      8.24 o 
  -9   0   3     1781.14     1831.85     43.41 o 
  -8   0   3       53.06       60.36      6.80 o 
  -7   0   3      155.51      128.08      8.21 o 
  -6   0   3       17.95        7.13      2.33 o 
  -5   0   3      489.74      495.71     10.54 o 
  -4   0   3       13.85       20.05      5.01 o 
  -3   0   3     2777.86     2829.46     44.68 o 
  -2   0   3     2415.78     2746.97     43.09 o 
  -1   0   3     1921.52     2075.03     32.75 o 
   0   0   3    13797.79    14781.79    223.72 o 
   1   0   3     2725.61     2637.88     68.10 o 
   2   0   3     1624.29     1479.82     24.04 o 
   3   0   3      111.19      120.30      3.97 o 
   4   0   3     1825.09     1872.04     30.81 o 
   5   0   3      644.91      623.20     18.58 o 
   6   0   3      137.36      143.52     10.42 o 
   7   0   3      188.08      226.98     14.15 o 
   8   0   3       87.16      120.80     12.56 o 
   9   0   3      155.19      153.71     14.31 o 
  10   0   3       78.02       74.10     12.15 o 
  11   0   3       77.61       87.74     12.03 o 
 -12   1   3       30.90       26.91      8.18 o 
 -11   1   3        6.96        6.55      6.02 o 
 -10   1   3     1039.28     1038.17     29.41 o 
  -9   1   3     2413.07     2417.91     54.25 o 
  -8   1   3      234.09      261.07     12.39 o 
  -7   1   3      736.52      732.47     15.17 o 
  -6   1   3      874.28      901.21     17.29 o 
  -5   1   3       12.82       12.87      2.38 o 
  -4   1   3     1514.21     1482.64     30.53 o 
  -3   1   3      220.94      230.37      5.91 o 
  -2   1   3     1534.21     1585.24     26.02 o 
  -1   1   3        3.64       14.54      2.27 o 
   0   1   3       47.64       77.57      2.71 o 
   1   1   3     2816.25     2888.16     45.00 o 
   2   1   3      391.15      404.54      8.21 o 
   3   1   3     1023.83     1018.76     17.84 o 
   4   1   3       56.34       36.88      2.78 o 
   5   1   3      112.01      116.58      4.51 o 
   6   1   3     1048.16     1080.02     30.93 o 
   7   1   3      907.61      900.47     24.41 o 
   8   1   3      795.72      747.74     22.76 o 
   9   1   3      478.64      452.06     17.94 o 
  10   1   3       18.91       32.02     11.11 o 
  11   1   3       10.26        8.57      8.45 o 
 -12   2   3       11.56       16.84     10.97 o 
 -11   2   3      436.06      456.60     18.46 o 
 -10   2   3      245.31      258.30     13.15 o 
  -9   2   3        0.68       -4.71      7.23 o 
  -8   2   3        8.72       11.28      4.57 o 
  -7   2   3     1302.61     1319.80     24.40 o 
  -6   2   3        7.03        4.43      2.47 o 
  -5   2   3     1750.12     1555.76     26.96 o 
  -4   2   3     1037.97      978.08     21.73 o 
  -3   2   3      859.57      846.06     15.54 o 
  -2   2   3      109.11      146.40      4.50 o 
  -1   2   3       13.11       21.83      3.40 o 
   0   2   3      277.42      263.15      6.04 o 
   1   2   3        2.31        1.42      1.33 o 
   2   2   3     2624.18     2658.00     42.41 o 
   3   2   3      859.12      829.47     15.37 o 
   4   2   3      241.51      255.57     11.99 o 
   5   2   3      523.50      545.40     13.45 o 
   6   2   3     2515.76     2576.23     76.90 o 
   7   2   3      101.22       77.01     11.07 o 
   8   2   3      917.44      908.04     36.57 o 
  10   2   3        0.90        2.03      9.07 o 
  11   2   3        7.39        4.05      5.46 o 
 -12   3   3       34.42       17.44      7.62 o 
 -11   3   3      165.26      147.43     16.19 o 
 -10   3   3      233.71      239.37     14.80 o 
  -9   3   3      138.69      125.69      9.53 o 
  -8   3   3      685.53      701.66     35.63 o 
  -7   3   3      885.17      850.22     17.60 o 
  -6   3   3     1644.88     1561.27     27.87 o 
  -5   3   3      583.00      581.76     16.33 o 
  -4   3   3     4421.10     4674.32     89.72 o 
  -3   3   3     5918.80     6322.12     97.81 o 
  -2   3   3       85.44       96.89      4.04 o 
  -1   3   3      134.23      147.34      4.76 o 
   0   3   3     2736.90     2937.50     56.61 o 
   1   3   3      203.70      129.35      5.30 o 
   2   3   3     1024.71     1264.27     22.08 o 
   3   3   3        4.09        7.29      2.12 o 
   4   3   3      628.40      658.63     13.61 o 
   5   3   3     1447.12     1474.06     26.28 o 
   6   3   3     1875.13     1880.19     42.83 o 
   7   3   3     3356.85     3469.15    112.30 o 
   8   3   3       29.80       30.46      6.99 o 
   9   3   3        3.10       -3.37     12.46 o 
  10   3   3      142.62      187.23     14.26 o 
  11   3   3      357.93      381.07     19.30 o 
 -12   4   3      258.63      263.68     15.35 o 
 -11   4   3      163.24      153.22     13.15 o 
 -10   4   3      681.41      711.00     23.00 o 
  -9   4   3      115.69      110.89      9.09 o 
  -8   4   3       84.67       81.47      7.73 o 
  -7   4   3      286.48      272.72      8.78 o 
  -6   4   3     1112.49     1047.51     20.49 o 
  -5   4   3      801.76      748.91     20.62 o 
  -4   4   3     2137.45     2064.62     35.04 o 
  -3   4   3      136.03      169.54      6.78 o 
  -2   4   3       69.53       58.74      4.47 o 
  -1   4   3      438.88      438.93     10.04 o 
   0   4   3     2691.02     3024.24     48.63 o 
   1   4   3     2471.50     2857.29     46.25 o 
   2   4   3      202.01      226.26      6.76 o 
   3   4   3       85.18       87.75      5.39 o 
   4   4   3     2413.01     2459.67     41.26 o 
   5   4   3     1005.07      942.03     18.75 o 
   6   4   3      138.86      145.83      9.97 o 
   7   4   3      109.84      122.15     10.11 o 
   8   4   3      140.29      177.09     12.49 o 
   9   4   3      181.80      206.58     13.79 o 
  10   4   3       42.31       29.63      8.59 o 
 -11   5   3      152.31      139.84     22.35 o 
 -10   5   3        8.62        7.45      5.26 o 
  -9   5   3      100.06       96.39      8.78 o 
  -8   5   3     1812.35     1631.67     30.69 o 
  -7   5   3      717.20      681.52     15.80 o 
  -6   5   3      449.17      449.38     11.65 o 
  -5   5   3     2337.21     2343.41     58.87 o 
  -4   5   3        1.69        0.57      1.85 o 
  -3   5   3      376.56      325.35      8.68 o 
  -2   5   3      574.80      621.52     13.24 o 
  -1   5   3      692.99      707.00     14.42 o 
   0   5   3      503.68      575.95     12.43 o 
   1   5   3      423.76      406.72      9.94 o 
   2   5   3      148.06      154.06      6.02 o 
   3   5   3      219.58      217.48      7.45 o 
   4   5   3      307.50      268.19      8.57 o 
   5   5   3       78.59       98.34      5.83 o 
   6   5   3       48.10       57.06      7.22 o 
   7   5   3      257.92      308.59     19.58 o 
   8   5   3      117.55      154.09     12.11 o 
   9   5   3      171.69      232.58     14.86 o 
  10   5   3        3.21        2.48      7.72 o 
 -11   6   3        0.58       -3.33      5.79 o 
 -10   6   3       79.74       67.52     18.42 o 
  -9   6   3       76.14       79.10      8.50 o 
  -8   6   3      496.39      486.68     13.35 o 
  -7   6   3       27.91       43.08      4.94 o 
  -6   6   3     2438.66     2410.49     60.30 o 
  -5   6   3        0.24        3.21      2.33 o 
  -4   6   3      164.99      167.48      6.77 o 
  -3   6   3      568.74      606.30     13.70 o 
  -2   6   3      228.51      252.96      7.92 o 
  -1   6   3      138.61      146.59      6.05 o 
   0   6   3     2768.43     2798.39     46.49 o 
   1   6   3        1.41        1.34      2.36 o 
   2   6   3      164.22      149.84      6.51 o 
   3   6   3       53.28       59.04      8.11 o 
   4   6   3     1900.71     1908.07     34.14 o 
   5   6   3        8.91       11.04      3.35 o 
   6   6   3      806.97      850.50     24.62 o 
   7   6   3      364.80      401.49     16.66 o 
   8   6   3       42.15       42.94      8.32 o 
   9   6   3        0.16        5.74      6.88 o 
 -11   7   3       11.96        5.63      6.33 o 
 -10   7   3       23.05       28.93      7.36 o 
  -9   7   3        0.88       -2.46      4.88 o 
  -8   7   3       21.84       24.15      4.70 o 
  -7   7   3     1024.70     1059.84     37.38 o 
  -6   7   3      322.23      297.57     10.17 o 
  -5   7   3      445.19      497.49     12.97 o 
  -4   7   3       24.95       22.91      3.73 o 
  -3   7   3      108.59      115.54      6.16 o 
  -2   7   3      364.17      387.39     10.68 o 
  -1   7   3      180.60      181.33      7.07 o 
   0   7   3      802.02      787.75     16.82 o 
   1   7   3      269.90      288.58      8.99 o 
   2   7   3       33.19       37.23      4.25 o 
   3   7   3      200.16      207.02      8.03 o 
   4   7   3       21.74       47.11      4.92 o 
   5   7   3      444.61      459.93     16.50 o 
   6   7   3      376.96      404.63     16.27 o 
   7   7   3        0.68        3.49      5.76 o 
   8   7   3        3.71       14.84     10.43 o 
   9   7   3      129.85      142.09     19.33 o 
 -10   8   3       33.24       40.83      8.03 o 
  -9   8   3        8.76       13.03      6.03 o 
  -8   8   3      466.06      480.87     17.15 o 
  -7   8   3        9.62       11.67      4.26 o 
  -6   8   3      797.23      765.87     18.10 o 
  -5   8   3      759.88      710.15     24.50 o 
  -4   8   3       28.26       23.75      4.04 o 
  -3   8   3     2702.55     2733.55     47.17 o 
  -2   8   3     3565.95     3547.19     59.18 o 
  -1   8   3     1491.08     1496.38     28.23 o 
   0   8   3      548.87      546.05     13.59 o 
   1   8   3        4.60        3.60      3.15 o 
   2   8   3       16.12       14.82      3.57 o 
   3   8   3      409.85      389.98     11.36 o 
   4   8   3       85.82      110.95      7.00 o 
   5   8   3      254.87      276.09     14.45 o 
   6   8   3        0.44       16.49      9.07 o 
   7   8   3       81.76       72.32     14.03 o 
   8   8   3      460.66      550.49     32.37 o 
  -9   9   3      153.81      155.13     12.15 o 
  -8   9   3       81.30       95.44      9.35 o 
  -7   9   3      399.64      400.62     13.00 o 
  -6   9   3      111.17      157.39      8.40 o 
  -5   9   3       15.05       15.17      4.52 o 
  -4   9   3        5.41        9.18      3.78 o 
  -3   9   3     1161.34     1172.37     24.17 o 
  -2   9   3      161.16      149.53      7.54 o 
  -1   9   3     1610.40     1634.86     30.89 o 
   0   9   3      319.25      303.49     10.04 o 
   1   9   3        2.98        1.41      3.08 o 
   2   9   3        6.99        3.99      3.36 o 
   3   9   3      154.89      153.52     10.62 o 
   4   9   3      157.08      155.07     10.30 o 
   5   9   3        7.25       19.56      8.99 o 
   6   9   3       28.72       55.91     12.44 o 
   7   9   3       11.70        6.05     10.38 o 
  -8  10   3      237.71      272.16     14.06 o 
  -7  10   3       93.66       74.01      7.09 o 
  -6  10   3       25.57       21.24      4.80 o 
  -5  10   3       28.82       26.36      4.83 o 
  -4  10   3      407.35      403.68     12.67 o 
  -3  10   3       77.01       73.55      6.36 o 
  -2  10   3      943.70      956.42     21.30 o 
  -1  10   3      254.39      257.87      9.73 o 
   0  10   3      113.92       96.22     13.86 o 
   1  10   3        0.34        0.73      4.39 o 
   2  10   3      125.59      119.26      9.83 o 
   3  10   3       53.47       46.17      7.02 o 
   4  10   3      113.92       87.32      9.01 o 
   5  10   3       81.62       87.14     14.52 o 
   6  10   3       25.43       30.88     11.50 o 
  -7  11   3       76.84      113.45      8.84 o 
  -6  11   3       38.83       31.32      5.67 o 
  -5  11   3      177.06      202.04     12.92 o 
  -4  11   3       44.77       50.26      7.47 o 
  -3  11   3       76.15       62.97      8.09 o 
  -2  11   3      109.38       98.61      9.53 o 
  -1  11   3       52.14       57.31      8.01 o 
   0  11   3      125.90      114.43      9.89 o 
   1  11   3      122.59      137.00     11.05 o 
   2  11   3      174.12      247.11     13.08 o 
   3  11   3       76.10       82.24     14.24 o 
   4  11   3      145.87      143.85     17.55 o 
  -5  12   3       28.49       25.21      7.12 o 
  -4  12   3      467.98      443.98     18.94 o 
  -3  12   3      883.17      932.37     56.24 o 
  -2  12   3      260.83      295.86     16.11 o 
  -1  12   3      163.53      180.51     17.64 o 
   0  12   3       29.06       39.93      7.52 o 
   1  12   3       57.12       80.45      9.56 o 
   2  12   3      303.79      349.87     18.70 o 
   1 -13   4        0.21        2.09      6.10 o 
  -3 -12   4      565.57      612.07     22.53 o 
  -2 -12   4       36.55       43.70      8.06 o 
  -1 -12   4       21.23       24.23      7.26 o 
   0 -12   4       42.46       28.29      7.27 o 
   1 -12   4       81.83       85.85      9.87 o 
   2 -12   4        5.36        0.95      5.84 o 
   3 -12   4       79.11       68.51     12.40 o 
   4 -12   4       14.09        9.20      5.56 o 
   5 -12   4        1.04        3.40      7.71 o 
  -5 -11   4        7.89       12.19     10.88 o 
  -4 -11   4      704.76      749.74     24.53 o 
  -3 -11   4      342.10      349.64     15.79 o 
  -2 -11   4       49.91       66.02      8.60 o 
  -1 -11   4      168.37      152.17     11.66 o 
   0 -11   4     1065.78     1036.69     64.02 o 
   1 -11   4       93.44       74.35      9.03 o 
   2 -11   4      566.31      533.24     27.47 o 
   3 -11   4       40.93       26.37      6.98 o 
   4 -11   4       26.36       18.11      5.97 o 
   5 -11   4      172.78      154.25     11.93 o 
   6 -11   4       14.14       13.01      6.33 o 
   7 -11   4      248.64      277.24     14.72 o 
  -6 -10   4       75.62       87.00     16.16 o 
  -5 -10   4      116.05      149.47     11.50 o 
  -4 -10   4      463.92      471.85     18.72 o 
  -3 -10   4       65.11       73.49      8.19 o 
  -2 -10   4       71.26       71.47      8.21 o 
  -1 -10   4      191.38      185.07     11.29 o 
   0 -10   4      177.57      167.25     11.89 o 
   1 -10   4       28.16       12.03      4.99 o 
   2 -10   4      324.20      261.45     39.86 o 
   3 -10   4      231.35      208.94     11.72 o 
   4 -10   4      193.08      173.98     11.44 o 
   5 -10   4       68.24       60.59     11.17 o 
   6 -10   4      228.32      217.16     12.34 o 
   7 -10   4        1.73        7.33      7.73 o 
   8 -10   4        2.54        3.09      9.60 o 
  -8  -9   4        1.16       -3.18     10.51 o 
  -7  -9   4        5.03        6.43     11.12 o 
  -6  -9   4      673.50      764.23     37.32 o 
  -5  -9   4      518.14      560.78     19.42 o 
  -4  -9   4      156.85      149.45     10.31 o 
  -3  -9   4      175.29      167.14     16.80 o 
  -2  -9   4      239.20      249.18     17.93 o 
  -1  -9   4      134.77      127.33      9.66 o 
   0  -9   4      872.66      797.01     32.01 o 
   1  -9   4       24.91       25.25      5.71 o 
   2  -9   4     1177.10     1156.15     42.46 o 
   3  -9   4       16.20       16.75      7.97 o 
   4  -9   4       20.36       21.65      5.53 o 
   5  -9   4      144.69      135.33     10.02 o 
   6  -9   4       32.59       32.77      6.42 o 
   7  -9   4      257.31      273.34     13.36 o 
   8  -9   4      168.56      214.53     18.17 o 
   9  -9   4        3.07        5.75      6.00 o 
  -8  -8   4        1.90       12.21     11.89 o 
  -7  -8   4       66.56       43.56     13.30 o 
  -6  -8   4      468.50      517.46     28.44 o 
  -5  -8   4      139.38      142.99     16.61 o 
  -4  -8   4      695.62      717.53     21.48 o 
  -3  -8   4       54.58       48.23      6.98 o 
  -2  -8   4       31.32       27.63      5.61 o 
  -1  -8   4      625.53      605.81     25.86 o 
   0  -8   4      721.76      642.60     19.24 o 
   1  -8   4      347.80      341.64     13.28 o 
   2  -8   4     1779.18     1762.21     71.20 o 
   3  -8   4       30.16       30.53      5.61 o 
   4  -8   4        0.93       -1.56      3.60 o 
   5  -8   4      116.87      123.32      8.62 o 
   6  -8   4      158.02      155.31      7.79 o 
   7  -8   4        8.60       10.99      4.30 o 
   8  -8   4        1.94       -2.70      7.13 o 
   9  -8   4       91.97      112.95     10.36 o 
  -9  -7   4       54.25       54.15     15.37 o 
  -8  -7   4        2.27       -2.57     10.58 o 
  -7  -7   4      260.63      280.75     21.71 o 
  -6  -7   4      809.89      832.40     37.25 o 
  -5  -7   4      233.43      236.28     23.84 o 
  -4  -7   4      185.79      178.70     11.01 o 
  -3  -7   4       77.53       84.90      8.56 o 
  -2  -7   4      591.67      582.18     24.14 o 
  -1  -7   4     1012.37      929.59     38.77 o 
   0  -7   4      368.96      378.39     13.41 o 
   1  -7   4     2022.57     1981.57     73.37 o 
   2  -7   4       34.18       26.91      4.82 o 
   3  -7   4      429.56      431.78     13.06 o 
   4  -7   4      111.12      112.34      6.23 o 
   5  -7   4      379.12      391.49     12.26 o 
   6  -7   4       23.96       30.84      6.75 o 
   7  -7   4      739.75      708.43     20.52 o 
   8  -7   4       49.11       53.11     14.28 o 
   9  -7   4      137.87      154.84     11.51 o 
  10  -7   4       71.32       85.67     13.72 o 
 -10  -6   4      176.64      184.56     23.35 o 
  -9  -6   4        0.24       -6.38     10.64 o 
  -8  -6   4      272.29      273.59     22.83 o 
  -7  -6   4        1.37       -5.50      8.52 o 
  -6  -6   4     2054.08     2183.01     72.30 o 
  -5  -6   4        3.40        4.06      5.73 o 
  -4  -6   4       37.11       32.56      5.49 o 
  -3  -6   4        1.90        2.99      3.47 o 
  -2  -6   4      271.96      235.58     18.94 o 
  -1  -6   4      453.44      422.03     13.51 o 
   0  -6   4     3213.49     3022.65    106.24 o 
   1  -6   4      532.81      559.48     11.89 o 
   2  -6   4      202.41      245.45      9.76 o 
   3  -6   4      569.29      572.25     15.54 o 
   4  -6   4      301.56      305.74      8.94 o 
   5  -6   4       59.44       50.60      4.76 o 
   6  -6   4      171.59      164.31     12.09 o 
   7  -6   4      369.53      353.13     10.78 o 
   8  -6   4       71.97       69.10      7.75 o 
   9  -6   4       36.79       32.53      6.55 o 
  10  -6   4      241.60      214.43     41.52 o 
 -10  -5   4       83.61       70.64     15.59 o 
  -9  -5   4        0.10        1.64      9.81 o 
  -8  -5   4      173.23      199.17     20.57 o 
  -7  -5   4      557.81      612.60     30.66 o 
  -6  -5   4       19.11       12.62      4.63 o 
  -5  -5   4      249.68      240.74     12.48 o 
  -4  -5   4      507.33      448.78     26.36 o 
  -3  -5   4      741.27      380.07     17.88 o 
  -2  -5   4        5.27        5.30      3.59 o 
  -1  -5   4     4366.12     4277.84    102.94 o 
   0  -5   4      217.05      202.83      6.47 o 
   1  -5   4     2547.10     2496.16     40.82 o 
   2  -5   4       75.88       61.89      5.28 o 
   3  -5   4       53.70       65.44      4.31 o 
   4  -5   4       52.73       52.80      4.20 o 
   5  -5   4     2620.12     2615.68     43.91 o 
   6  -5   4      396.69      409.53     13.26 o 
   7  -5   4       26.87       30.12     11.19 o 
   8  -5   4        6.26        9.32      8.13 o 
   9  -5   4      142.27      153.25     13.67 o 
  10  -5   4      262.39      299.37     14.60 o 
  11  -5   4       22.86        7.64      6.07 o 
 -11  -4   4        1.35        3.26     13.13 o 
 -10  -4   4      233.68      273.27     24.01 o 
  -9  -4   4       60.31       27.78     11.50 o 
  -8  -4   4       39.45       32.59     10.78 o 
  -7  -4   4       14.08        2.48      4.27 o 
  -6  -4   4      197.52      178.95     11.44 o 
  -5  -4   4      247.66      236.19      7.59 o 
  -4  -4   4      273.25      260.98     10.48 o 
  -3  -4   4       22.85       17.68      3.23 o 
  -2  -4   4     1760.85     1722.66     28.73 o 
  -1  -4   4      200.60      192.97      5.16 o 
   0  -4   4     1439.86     1360.84     23.32 o 
   1  -4   4      456.11      476.59     14.21 o 
   2  -4   4       11.35       14.97      2.81 o 
   3  -4   4     1776.01     1676.28     43.24 o 
   4  -4   4     1283.24     1327.68     23.80 o 
   5  -4   4      201.85      233.31      9.23 o 
   6  -4   4      909.41      897.29     18.14 o 
   7  -4   4       30.18       32.82      7.50 o 
   8  -4   4       42.40       37.72      6.16 o 
   9  -4   4      142.56      141.37     10.01 o 
  10  -4   4      102.74       89.48      9.47 o 
  11  -4   4       39.12       27.95      7.41 o 
 -11  -3   4      248.39      244.13     24.94 o 
 -10  -3   4        2.85        6.00      9.08 o 
  -9  -3   4      117.12      126.54     10.91 o 
  -8  -3   4       68.05       78.79      8.29 o 
  -7  -3   4      405.00      426.82     33.66 o 
  -6  -3   4      232.06      265.63     10.32 o 
  -5  -3   4      116.43      106.43      8.00 o 
  -4  -3   4      153.77      151.41      9.23 o 
  -3  -3   4     2542.74     2608.87     42.23 o 
  -2  -3   4      583.14      517.66     10.45 o 
  -1  -3   4     1767.30     1742.63     28.73 o 
   0  -3   4      431.65      406.67      8.71 o 
   1  -3   4       10.87       15.50      3.83 o 
   2  -3   4      240.60      209.00      5.83 o 
   3  -3   4     3486.17     3564.84     56.58 o 
   4  -3   4      106.81      105.94      8.02 o 
   5  -3   4     2251.65     2283.09     38.25 o 
   6  -3   4      139.63      146.23      8.22 o 
   7  -3   4      507.27      511.96     16.22 o 
   8  -3   4       21.04       37.23      6.04 o 
   9  -3   4       22.67       19.48      5.88 o 
  10  -3   4      139.33      165.92     11.91 o 
  11  -3   4        9.23       10.28      8.41 o 
 -11  -2   4       48.52       34.19      8.43 o 
 -10  -2   4       13.88        4.02      6.26 o 
  -9  -2   4       34.43       21.61      6.14 o 
  -8  -2   4      533.41      554.23     18.41 o 
  -7  -2   4        9.55        3.91      4.24 o 
  -6  -2   4     1157.48     1187.60     22.18 o 
  -5  -2   4      833.56      950.06     21.31 o 
  -4  -2   4      297.25      305.83      9.91 o 
  -3  -2   4      846.90      878.77     16.10 o 
  -2  -2   4     3666.39     3827.28     59.81 o 
  -1  -2   4     6350.28     6841.02    104.54 o 
   0  -2   4     1655.18     1905.24     63.16 o 
   1  -2   4     1090.97      919.41     48.20 o 
   2  -2   4     1998.23     1880.31     30.71 o 
   3  -2   4      242.76      234.59      8.36 o 
   4  -2   4      583.88      484.77     10.58 o 
   5  -2   4      431.74      403.06     11.21 o 
   6  -2   4      122.54      121.02      6.37 o 
   7  -2   4       76.60       55.55      9.22 o 
   8  -2   4      121.05      120.16     11.90 o 
   9  -2   4      789.88      769.17     31.56 o 
  10  -2   4        0.12       -6.49      6.10 o 
 -12  -1   4        1.01      -18.77     12.77 o 
 -11  -1   4        2.04      -11.44      7.63 o 
 -10  -1   4      128.51      137.06     11.16 o 
  -9  -1   4      313.91      330.66     14.53 o 
  -8  -1   4       12.13       16.78      5.37 o 
  -7  -1   4      822.63      777.36     27.08 o 
  -6  -1   4       60.60       61.52      4.17 o 
  -5  -1   4        6.85        4.91      2.42 o 
  -4  -1   4      506.10      550.13     11.38 o 
  -3  -1   4      735.96      707.68     13.38 o 
  -2  -1   4     1797.30     1770.77     37.80 o 
  -1  -1   4      399.78      456.69      9.08 o 
   0  -1   4     1281.52     1353.21     22.25 o 
   1  -1   4      504.11      528.27     11.76 o 
   2  -1   4      875.06      952.90     16.55 o 
   3  -1   4     8123.03     8470.27    129.60 o 
   4  -1   4     3574.11     3769.82     59.60 o 
   5  -1   4      194.53      204.26      6.37 o 
   6  -1   4      162.25      144.52     10.61 o 
   7  -1   4       87.88      103.94     10.09 o 
   8  -1   4       10.18        5.19      5.74 o 
   9  -1   4       74.29       50.29      7.51 o 
  10  -1   4       55.25       60.24      8.34 o 
  11  -1   4        8.92        4.15      9.54 o 
 -12   0   4      161.49      134.67     12.59 o 
 -11   0   4       37.40       24.57      7.63 o 
 -10   0   4      675.28      688.50     22.79 o 
  -9   0   4        5.09        7.06      5.24 o 
  -8   0   4     1438.27     1404.56     34.34 o 
  -7   0   4       85.05       77.77      4.93 o 
  -6   0   4        8.71        6.40      2.36 o 
  -5   0   4      364.67      339.51     16.47 o 
  -4   0   4      524.13      557.48     11.50 o 
  -3   0   4     1301.07     1258.29     21.66 o 
  -2   0   4      400.89      464.52      9.38 o 
  -1   0   4     1122.79     1165.24     19.62 o 
   0   0   4        7.69       11.56      2.44 o 
   1   0   4     1094.26     1049.04     22.52 o 
   2   0   4     1506.13     1484.51     24.41 o 
   3   0   4     4954.25     5037.53     77.98 o 
   4   0   4       38.05       73.75      4.01 o 
   5   0   4      694.44      691.05     13.93 o 
   6   0   4      198.10      159.97      8.67 o 
   7   0   4        7.10        4.08      4.24 o 
   8   0   4      260.70      240.43     12.15 o 
   9   0   4      220.40      240.05     14.63 o 
  10   0   4        0.49        1.56      5.91 o 
  11   0   4       28.49       91.03     15.94 o 
 -12   1   4      110.81      101.15     19.40 o 
 -11   1   4      202.78      208.84     13.76 o 
 -10   1   4       49.44       40.09      7.41 o 
  -9   1   4       72.26       72.59      8.03 o 
  -8   1   4      660.04      655.32     19.93 o 
  -7   1   4      415.88      396.70     10.29 o 
  -6   1   4      127.50      117.62      6.42 o 
  -5   1   4      944.18      955.86     18.07 o 
  -4   1   4      339.35      372.02      8.86 o 
  -3   1   4      388.70      385.72      8.65 o 
  -2   1   4      453.23      441.75      9.22 o 
  -1   1   4      475.72      434.41      8.84 o 
   0   1   4      532.04      489.99      9.30 o 
   1   1   4      686.43      712.69     12.72 o 
   2   1   4     3295.55     3419.48     53.63 o 
   3   1   4      828.82      835.52     15.49 o 
   4   1   4     1469.42     1371.30     23.94 o 
   5   1   4      255.59      256.76      7.31 o 
   6   1   4        0.12       -0.89      3.89 o 
   7   1   4      147.86      126.40      9.30 o 
   8   1   4     1179.08     1093.84     29.64 o 
   9   1   4        7.97        8.33      6.21 o 
  10   1   4       55.94       49.54     11.33 o 
  11   1   4        9.57       13.76     11.60 o 
 -12   2   4       50.82       44.74      9.06 o 
 -11   2   4       27.58       26.14      7.38 o 
 -10   2   4      521.38      529.78     19.55 o 
  -9   2   4        2.34       -1.35      5.98 o 
  -8   2   4     1392.65     1342.70     33.04 o 
  -7   2   4      883.10      904.97     18.43 o 
  -6   2   4      152.90      143.74      7.04 o 
  -5   2   4      281.12      290.38      8.03 o 
  -4   2   4        2.76        6.81      4.12 o 
  -3   2   4     1388.28     1451.55     25.10 o 
  -2   2   4      148.76      158.78      7.45 o 
  -1   2   4       42.80       41.84      2.69 o 
   0   2   4       68.02       70.90      3.31 o 
   1   2   4     2601.13     2713.92     43.30 o 
   2   2   4      712.81      811.38     15.12 o 
   3   2   4     3296.60     3431.02     54.68 o 
   4   2   4      544.18      532.85     11.64 o 
   5   2   4      100.48       94.79      5.44 o 
   6   2   4     1120.99     1027.91     35.10 o 
   7   2   4     2182.82     2169.70     49.30 o 
   8   2   4        0.37       -0.70      5.86 o 
   9   2   4       61.28       58.34      8.79 o 
  10   2   4        2.67        1.74      9.65 o 
  11   2   4      229.93      283.81     24.41 o 
 -12   3   4        0.11       -4.73      6.05 o 
 -11   3   4      246.76      239.67     13.88 o 
 -10   3   4      972.77     1025.02     52.83 o 
  -9   3   4      494.76      483.15     17.41 o 
  -8   3   4     1376.59     1387.03     34.12 o 
  -7   3   4       15.50       11.14      3.17 o 
  -6   3   4       27.95       29.44      4.27 o 
  -5   3   4      835.00      817.08     16.53 o 
  -4   3   4      205.80      189.81      6.44 o 
  -3   3   4      674.49      715.38     14.30 o 
  -2   3   4      103.74      108.73      4.55 o 
  -1   3   4      510.37      569.26     12.17 o 
   0   3   4     6439.08     6652.96    102.55 o 
   1   3   4       79.06       89.63      4.19 o 
   2   3   4     1068.20      991.55     18.24 o 
   3   3   4      934.14      909.66     20.63 o 
   4   3   4      229.89      234.83     15.41 o 
   5   3   4      185.04      190.45     16.91 o 
   6   3   4       70.83       77.62     10.46 o 
   7   3   4       25.01        9.93     11.99 o 
   8   3   4      574.78      554.84     83.96 o 
   9   3   4        5.18        4.72      6.17 o 
  10   3   4        4.41       14.73     11.11 o 
 -11   4   4      226.96      248.45     14.19 o 
 -10   4   4       83.24       95.21      9.80 o 
  -9   4   4      373.07      356.99     14.93 o 
  -8   4   4       69.36       74.94      5.78 o 
  -7   4   4       24.96       20.95      3.82 o 
  -6   4   4     1214.14     1217.60     28.50 o 
  -5   4   4      506.51      497.38     12.02 o 
  -4   4   4      253.06      268.63      8.00 o 
  -3   4   4      586.64      593.71     12.81 o 
  -2   4   4        1.03        1.12      1.76 o 
  -1   4   4      580.67      535.32     40.86 o 
   0   4   4     1335.50     1549.95     33.44 o 
   1   4   4     1737.84     1655.98     28.56 o 
   2   4   4      562.97      548.29     12.08 o 
   3   4   4       86.59       88.49      5.15 o 
   4   4   4      736.67      763.29     16.02 o 
   5   4   4     1561.16     1594.06     29.01 o 
   6   4   4       13.98       20.97      5.86 o 
   7   4   4      775.50      784.13     43.33 o 
   8   4   4      153.16      166.48     12.37 o 
   9   4   4        0.12       -4.88      6.29 o 
  10   4   4        2.22       -6.77      9.83 o 
 -11   5   4       28.75       23.55     11.15 o 
 -10   5   4      813.98      774.08     24.44 o 
  -9   5   4       47.44       48.69      7.04 o 
  -8   5   4       81.61       89.91      6.47 o 
  -7   5   4      717.40      731.63     16.83 o 
  -6   5   4      550.27      536.76     16.26 o 
  -5   5   4      218.30      216.42      7.76 o 
  -4   5   4     2105.73     2094.21     36.35 o 
  -3   5   4       73.69       70.68      4.61 o 
  -2   5   4        7.02        2.65      2.65 o 
  -1   5   4       26.32       20.73      2.91 o 
   0   5   4     1025.86     1022.86     19.54 o 
   1   5   4       47.73       32.21      3.40 o 
   2   5   4      319.01      334.21      9.37 o 
   3   5   4      240.85      249.82      8.21 o 
   4   5   4       35.12       38.18      4.24 o 
   5   5   4      155.14      151.44      7.01 o 
   6   5   4     1793.30     1928.40     44.94 o 
   7   5   4      221.34      216.98     16.64 o 
   8   5   4      125.72      123.55     11.23 o 
   9   5   4        4.47       -1.95      9.19 o 
 -11   6   4      496.19      454.53     19.28 o 
 -10   6   4       21.77       18.77      6.31 o 
  -9   6   4      102.30       89.82      8.82 o 
  -8   6   4       34.77       52.04      5.49 o 
  -7   6   4      270.47      277.47      9.75 o 
  -6   6   4      110.00       89.94      7.48 o 
  -5   6   4      885.22      880.94     18.81 o 
  -4   6   4        4.42        4.28      2.83 o 
  -3   6   4       37.92       40.74      6.93 o 
  -2   6   4        9.34       11.83      2.87 o 
  -1   6   4      381.58      393.97     10.35 o 
   0   6   4       17.28       14.22      3.05 o 
   1   6   4      403.09      430.68     11.09 o 
   2   6   4      170.16      180.16      9.69 o 
   3   6   4      524.33      529.66     17.48 o 
   4   6   4       62.10       64.52      5.31 o 
   5   6   4     1995.62     2039.54     46.65 o 
   6   6   4      326.34      386.52     16.05 o 
   7   6   4      131.62      123.46     15.94 o 
   8   6   4      235.91      265.91     14.89 o 
   9   6   4       18.51       36.60     13.24 o 
 -10   7   4      165.69      201.03     13.23 o 
  -9   7   4      116.26      107.81     10.00 o 
  -8   7   4       39.65       48.21      5.74 o 
  -7   7   4      376.64      334.21     15.89 o 
  -6   7   4     1029.01     1061.78     27.31 o 
  -5   7   4       14.04        9.41      3.55 o 
  -4   7   4     1732.53     1776.89     32.64 o 
  -3   7   4       99.46      100.54      6.14 o 
  -2   7   4      203.26      218.79      7.97 o 
  -1   7   4       81.55       81.56      5.42 o 
   0   7   4        6.71       11.97      3.10 o 
   1   7   4      118.07      136.04      6.63 o 
   2   7   4        0.65        5.79      3.71 o 
   3   7   4       23.87       23.33      3.91 o 
   4   7   4      240.66      275.64      9.62 o 
   5   7   4      452.75      460.56     16.87 o 
   6   7   4      333.74      370.64     16.07 o 
   7   7   4      233.55      246.32     14.17 o 
   8   7   4      236.96      269.42     21.75 o 
 -10   8   4      153.82      152.03     12.29 o 
  -9   8   4       90.15       86.85      9.53 o 
  -8   8   4       24.93       22.36      5.05 o 
  -7   8   4     1497.21     1515.23     51.12 o 
  -6   8   4       93.44       83.50      8.40 o 
  -5   8   4     1228.69     1209.23     25.14 o 
  -4   8   4      259.36      249.64      9.25 o 
  -3   8   4      196.45      188.15      8.00 o 
  -2   8   4      211.17      217.65      9.87 o 
  -1   8   4      444.41      438.33     12.09 o 
   0   8   4      194.49      184.38      7.64 o 
   1   8   4      543.65      478.60     12.85 o 
   2   8   4       24.05       26.90      4.24 o 
   3   8   4      190.10      182.39      8.02 o 
   4   8   4      518.50      525.26     17.43 o 
   5   8   4      141.41      165.38     14.01 o 
   6   8   4      413.01      423.14     17.27 o 
   7   8   4        2.54       -1.57      9.18 o 
  -9   9   4       26.09        7.60      7.52 o 
  -8   9   4      257.69      263.22     13.52 o 
  -7   9   4       53.56       65.88     10.20 o 
  -6   9   4      459.31      496.72     14.47 o 
  -5   9   4      279.52      309.33     10.82 o 
  -4   9   4        5.56        6.51      3.73 o 
  -3   9   4       92.19       89.55      7.66 o 
  -2   9   4      241.64      240.30      9.26 o 
  -1   9   4        0.66        4.99      3.74 o 
   0   9   4       30.79       34.67      5.01 o 
   1   9   4       37.47       34.77      4.61 o 
   2   9   4      225.47      215.09     11.01 o 
   3   9   4      301.13      308.34     15.39 o 
   4   9   4      136.99      139.66     13.76 o 
   5   9   4      100.49      124.15     15.71 o 
   6   9   4        1.78        6.40      9.49 o 
  -8  10   4      122.82      135.09     11.33 o 
  -7  10   4      839.35      939.91     22.65 o 
  -6  10   4      385.39      406.61     19.98 o 
  -5  10   4       24.49       20.47      4.71 o 
  -4  10   4      111.04      119.12      7.84 o 
  -3  10   4      632.82      658.73     16.93 o 
  -2  10   4      114.36      109.72     10.45 o 
  -1  10   4      289.85      294.12     10.65 o 
   0  10   4       48.66       58.65      8.11 o 
   1  10   4       36.79       16.84      5.46 o 
   2  10   4      154.14      147.93     20.63 o 
   3  10   4       11.48       18.70      6.18 o 
   4  10   4      427.11      423.32     25.70 o 
   5  10   4       31.73       35.07     11.31 o 
  -7  11   4      677.21      722.59     19.80 o 
  -6  11   4       13.99        7.20      4.70 o 
  -5  11   4      238.37      246.88     11.09 o 
  -4  11   4       64.26       60.47      6.36 o 
  -3  11   4        1.37        6.05      5.48 o 
  -2  11   4      127.32      112.30     10.18 o 
  -1  11   4      211.96      235.92     12.62 o 
   0  11   4      144.70      152.83     11.42 o 
   1  11   4       10.99       22.86      6.17 o 
   2  11   4       20.59       16.83      6.07 o 
   3  11   4      276.88      284.69     21.78 o 
  -4  12   4      111.94      122.52     11.18 o 
  -3  12   4      569.33      597.66     21.82 o 
  -2  12   4      697.19      781.02     25.46 o 
  -1  12   4       12.93       -1.40      5.03 o 
   0  12   4      164.98      158.70     12.51 o 
   1  12   4       19.27       16.73      6.56 o 
  -3 -12   5        0.08       -2.49      5.80 o 
  -2 -12   5      200.21      202.55     20.05 o 
  -1 -12   5        4.81        1.46      7.51 o 
   0 -12   5        0.11       -3.40      3.91 o 
   1 -12   5       69.88       45.44      7.75 o 
   2 -12   5       70.67       72.43     18.66 o 
   3 -12   5       79.00       72.18      9.26 o 
   4 -12   5        1.60        0.43      5.76 o 
  -5 -11   5      112.83      119.31     18.12 o 
  -4 -11   5      103.99      106.60     10.66 o 
  -3 -11   5       61.48       65.32     11.75 o 
  -2 -11   5      343.94      370.17     16.36 o 
  -1 -11   5      245.17      249.02     18.58 o 
   0 -11   5       95.27       80.84      8.98 o 
   1 -11   5      138.13      133.00     11.06 o 
   2 -11   5      220.40      206.82     19.21 o 
   3 -11   5        4.99        4.57      5.61 o 
   4 -11   5      181.74      160.83     11.93 o 
   5 -11   5      152.04      147.14     11.74 o 
   6 -11   5       31.90       25.98      7.26 o 
  -6 -10   5        3.04        9.26     11.34 o 
  -5 -10   5       41.46       42.50      7.53 o 
  -4 -10   5      292.83      374.41     24.42 o 
  -3 -10   5       99.34      103.16     14.64 o 
  -2 -10   5      463.21      279.53     18.91 o 
  -1 -10   5      121.78      100.17      9.46 o 
   0 -10   5       60.29       45.09      7.45 o 
   1 -10   5      199.36      206.43     11.88 o 
   2 -10   5       37.39       45.80     10.36 o 
   3 -10   5       90.48       94.57     13.05 o 
   4 -10   5       22.67       20.94      5.92 o 
   5 -10   5      213.99      218.85     36.31 o 
   6 -10   5       23.51       26.42      6.70 o 
   7 -10   5      438.30      487.38     18.91 o 
  -7  -9   5      269.18      315.96     25.39 o 
  -6  -9   5       12.40       10.22     11.32 o 
  -5  -9   5      437.10      470.54     27.75 o 
  -4  -9   5      372.32      366.26     19.60 o 
  -3  -9   5       89.45       86.04     15.41 o 
  -2  -9   5      222.11      169.44     42.88 o 
  -1  -9   5        7.11        7.16      5.26 o 
   0  -9   5       42.26       27.69      8.62 o 
   1  -9   5      444.91      446.60     16.14 o 
   2  -9   5       70.48       67.47      7.57 o 
   3  -9   5       28.73       26.87      6.16 o 
   4  -9   5        4.59        0.20      4.12 o 
   5  -9   5        6.24       10.19      7.51 o 
   6  -9   5      237.86      241.57     12.49 o 
   7  -9   5        3.47        6.73      6.74 o 
  -8  -8   5        3.61        9.53     11.38 o 
  -7  -8   5        0.29        2.88     10.80 o 
  -6  -8   5        1.66        7.37     10.34 o 
  -5  -8   5      607.28      621.56     20.22 o 
  -4  -8   5       90.19       87.88      8.74 o 
  -3  -8   5      425.17      413.20     21.06 o 
  -2  -8   5       33.93       29.81      6.70 o 
  -1  -8   5       12.21       10.17      6.19 o 
   0  -8   5      159.59      149.96      9.19 o 
   1  -8   5      477.15      494.98     21.82 o 
   2  -8   5       11.91        9.84      4.73 o 
   3  -8   5      190.22      189.00     10.13 o 
   4  -8   5        1.46        1.66      4.01 o 
   5  -8   5      494.07      505.51     26.10 o 
   6  -8   5       14.46       21.09      5.66 o 
   7  -8   5      657.61      674.02     17.07 o 
   8  -8   5      184.63      211.12     12.28 o 
   9  -8   5        7.75       14.79      6.20 o 
  -9  -7   5        5.65       -2.62     12.33 o 
  -8  -7   5        3.76        6.58     11.56 o 
  -7  -7   5      356.04      410.21     26.95 o 
  -6  -7   5      270.86      308.81     22.37 o 
  -5  -7   5       71.18       76.10      7.96 o 
  -4  -7   5     1398.87     1391.65     45.57 o 
  -3  -7   5       25.40       24.23      5.73 o 
  -2  -7   5      396.79      416.24     14.68 o 
  -1  -7   5      273.70      250.51     11.00 o 
   0  -7   5      472.97      450.78     14.92 o 
   1  -7   5      109.50      100.55      7.71 o 
   2  -7   5      366.66      375.77     13.52 o 
   3  -7   5        1.17        1.18      3.95 o 
   4  -7   5      199.48      186.35      9.27 o 
   5  -7   5        0.12        1.84      3.32 o 
   6  -7   5      396.73      397.64     11.75 o 
   7  -7   5       29.59       37.77     10.10 o 
   8  -7   5        1.63       -1.70     12.09 o 
   9  -7   5      172.71      209.10     12.80 o 
  10  -7   5      153.67      132.44     17.82 o 
 -10  -6   5       24.59       21.66     14.67 o 
  -9  -6   5        0.52        4.77     11.13 o 
  -8  -6   5      130.27      130.44     17.58 o 
  -7  -6   5      376.89      432.64     26.59 o 
  -6  -6   5        1.81        6.68      6.86 o 
  -5  -6   5     1420.31     1247.71    210.67 o 
  -4  -6   5       12.98        6.35      4.72 o 
  -3  -6   5      433.66      414.56     14.18 o 
  -2  -6   5     1982.93     1904.73     41.61 o 
  -1  -6   5      780.06      751.47     21.34 o 
   0  -6   5       56.45       43.16      6.20 o 
   1  -6   5      554.99      531.50     11.85 o 
   2  -6   5        2.04        1.88      2.44 o 
   3  -6   5       17.49       18.23      3.02 o 
   4  -6   5       31.62       29.28      4.92 o 
   5  -6   5      227.57      219.48      8.08 o 
   6  -6   5      609.73      605.31     14.69 o 
   7  -6   5      121.98      148.68      7.59 o 
   8  -6   5      354.80      369.05     15.02 o 
   9  -6   5      110.26      124.47     10.44 o 
 -10  -5   5      273.38      307.15     26.46 o 
  -9  -5   5      256.88      254.43     23.22 o 
  -8  -5   5       45.40       55.59     13.07 o 
  -7  -5   5       15.62       23.26     10.61 o 
  -6  -5   5      950.88      954.98     24.96 o 
  -4  -5   5      145.95      130.48      8.52 o 
  -3  -5   5      232.34      240.34     10.31 o 
  -2  -5   5      673.20      690.78     18.52 o 
  -1  -5   5       42.28       39.94      4.93 o 
   0  -5   5     3576.76     3610.95     57.67 o 
   1  -5   5       64.12       56.75      3.87 o 
   2  -5   5     2063.78     2049.74     39.30 o 
   3  -5   5        4.01        1.57      2.62 o 
   4  -5   5      441.43      421.52     12.96 o 
   5  -5   5      476.23      502.87     14.84 o 
   6  -5   5      143.35      138.38      6.70 o 
   7  -5   5        1.22       -1.77      3.07 o 
   8  -5   5       59.13       68.14      7.71 o 
   9  -5   5        0.48       -6.92      5.19 o 
 -11  -4   5      412.75      462.71     32.62 o 
 -10  -4   5       26.87        6.48     12.71 o 
  -9  -4   5        5.79      -10.34      9.83 o 
  -8  -4   5       17.11        7.84     10.40 o 
  -7  -4   5      497.14      501.83     27.21 o 
  -6  -4   5      107.39      104.84     10.80 o 
  -5  -4   5      157.92      167.77      7.98 o 
  -4  -4   5      315.25      318.87      8.59 o 
  -3  -4   5      260.80      237.55      6.83 o 
  -2  -4   5      132.11      104.31      4.87 o 
  -1  -4   5     3630.16     3483.11     55.46 o 
   0  -4   5      224.06      205.64      6.50 o 
   1  -4   5     1155.12     1122.55     28.40 o 
   2  -4   5      490.63      470.39     12.84 o 
   3  -4   5      410.96      432.79     10.11 o 
   4  -4   5       35.93       43.56      4.76 o 
   5  -4   5      265.04      305.38     14.89 o 
   6  -4   5      126.66      147.77      7.65 o 
   7  -4   5      349.46      372.46     18.13 o 
   8  -4   5        9.02        6.21      5.75 o 
   9  -4   5      455.60      495.64     23.88 o 
 -11  -3   5        1.09       -3.14     12.17 o 
 -10  -3   5       24.52       16.20     12.14 o 
  -9  -3   5       14.69       12.09      6.00 o 
  -8  -3   5      222.84      240.27     11.90 o 
  -7  -3   5       37.19       32.82     12.06 o 
  -6  -3   5     1614.06     1644.20     35.25 o 
  -5  -3   5      165.60      146.60      6.15 o 
  -4  -3   5      106.73       97.68      4.91 o 
  -3  -3   5       27.76       22.91      2.98 o 
  -2  -3   5      368.36      328.02     20.67 o 
  -1  -3   5       12.84       14.66      2.34 o 
   0  -3   5     1778.09     1574.15     26.59 o 
   1  -3   5     1288.15     1237.08     21.57 o 
   2  -3   5       50.79       37.55      3.03 o 
   3  -3   5      413.47      421.43      9.70 o 
   4  -3   5      734.78      750.43     26.42 o 
   5  -3   5      121.61      121.98      6.19 o 
   6  -3   5       20.37       20.31      3.35 o 
   7  -3   5       28.34       34.45      5.34 o 
   8  -3   5      165.77      163.85     12.60 o 
   9  -3   5      485.77      517.56     28.52 o 
  10  -3   5       38.28       51.47     12.27 o 
  11  -3   5      638.47      740.68     37.93 o 
 -11  -2   5       55.91       63.99      9.95 o 
 -10  -2   5       46.61       40.42      7.59 o 
  -9  -2   5       30.26       26.12      9.15 o 
  -8  -2   5       29.10       33.69      6.34 o 
  -7  -2   5      523.98      491.28     16.14 o 
  -6  -2   5     1460.62     1480.68     98.07 o 
  -5  -2   5      302.10      319.96      8.87 o 
  -4  -2   5       53.13       53.44      3.89 o 
  -3  -2   5      460.37      479.42     10.51 o 
  -2  -2   5     1958.40     2111.00     34.70 o 
  -1  -2   5     5428.61     5471.33     84.55 o 
   0  -2   5     2147.78     2200.07     35.66 o 
   1  -2   5       68.34       58.96      3.23 o 
   2  -2   5      324.25      312.77      7.34 o 
   3  -2   5      550.87      533.24     11.14 o 
   4  -2   5      338.13      329.01      9.87 o 
   5  -2   5      333.34      341.66      9.04 o 
   6  -2   5      104.27      113.27      5.65 o 
   7  -2   5        5.16        7.03      3.98 o 
   8  -2   5      323.97      351.19     14.21 o 
   9  -2   5      117.79      130.39     16.44 o 
  10  -2   5      134.48      160.58     18.82 o 
  11  -2   5       77.14      132.70     18.54 o 
 -11  -1   5      263.89      269.34     15.24 o 
 -10  -1   5       85.17       91.01      9.76 o 
  -9  -1   5        0.66       -3.03      5.15 o 
  -8  -1   5      253.17      219.80     12.47 o 
  -7  -1   5        2.59        0.30      2.73 o 
  -6  -1   5      404.22      433.68     10.87 o 
  -5  -1   5       45.82       53.19      5.04 o 
  -4  -1   5     1186.29     1175.73     21.25 o 
  -3  -1   5      449.55      404.60      9.28 o 
  -2  -1   5     5766.54     6134.25     94.59 o 
  -1  -1   5     8086.27     8382.07    127.90 o 
   0  -1   5        6.51       14.59      2.09 o 
   1  -1   5      374.87      344.59     14.92 o 
   2  -1   5     1653.43     1737.46     28.56 o 
   3  -1   5     2111.07     2413.53     39.13 o 
   4  -1   5      236.79      242.77      6.81 o 
   5  -1   5      499.82      503.96     11.46 o 
   6  -1   5       75.23       84.66      5.07 o 
   7  -1   5       15.89       13.06      4.28 o 
   8  -1   5       37.95       19.25      5.84 o 
   9  -1   5      475.08      519.99     28.70 o 
  10  -1   5        3.45       14.62     10.02 o 
  11  -1   5       79.11       82.40     15.36 o 
 -12   0   5       47.92       49.36      9.79 o 
 -11   0   5       68.24       81.20     13.13 o 
 -10   0   5       42.99       47.01      9.51 o 
  -9   0   5      930.73      927.54     26.52 o 
  -8   0   5       47.31       51.87      7.57 o 
  -7   0   5       22.83        9.26      7.55 o 
  -6   0   5      269.83      282.17      8.39 o 
  -5   0   5      145.03      148.85      5.82 o 
  -4   0   5      577.64      577.38     12.25 o 
  -3   0   5      167.90      135.07      4.93 o 
  -2   0   5     2877.99     2942.12     46.96 o 
  -1   0   5      196.85      160.88      4.79 o 
   0   0   5     1456.85     1353.40     28.78 o 
   1   0   5     1743.29     1750.88     52.79 o 
   2   0   5       16.15        9.43      2.92 o 
   3   0   5      198.07      166.27      5.21 o 
   4   0   5      419.21      354.97      8.69 o 
   5   0   5       96.42       96.00      4.97 o 
   6   0   5       44.81       46.78      5.56 o 
   7   0   5        7.47        7.03      6.83 o 
   8   0   5      116.70      151.55     10.60 o 
   9   0   5       28.23       34.96     11.51 o 
  10   0   5      294.18      327.85     24.23 o 
  11   0   5       27.78       20.72     11.50 o 
 -12   1   5       39.15       38.42      8.90 o 
 -11   1   5      115.87      123.23     11.49 o 
 -10   1   5       92.70      107.31     10.32 o 
  -9   1   5      270.77      288.89     13.56 o 
  -8   1   5      191.19      186.13     10.46 o 
  -7   1   5      138.11      149.45      7.76 o 
  -6   1   5        7.24        7.90      2.83 o 
  -5   1   5      952.75     1055.73     20.02 o 
  -4   1   5       51.92       69.58      4.26 o 
  -3   1   5     1434.42     1463.26     25.38 o 
  -2   1   5       30.72       29.56      2.67 o 
  -1   1   5      947.84      927.32     16.64 o 
   0   1   5      649.90      694.44     16.85 o 
   1   1   5       69.97       91.06      6.95 o 
   2   1   5     1831.92     1854.05     35.01 o 
   3   1   5     3138.03     3133.49     50.20 o 
   4   1   5      566.05      620.69     12.96 o 
   5   1   5      291.91      271.78      8.47 o 
   6   1   5       55.56       50.80      6.30 o 
   7   1   5      428.65      424.53     15.79 o 
   8   1   5        0.38       18.48      9.48 o 
   9   1   5      193.65      182.66     19.89 o 
  10   1   5        2.71      -13.08      9.87 o 
 -12   2   5      125.50      143.68     16.24 o 
 -11   2   5       47.25       37.58      7.78 o 
 -10   2   5       74.47       55.39      7.90 o 
  -9   2   5      792.10      776.96     23.49 o 
  -8   2   5     1248.69     1288.33     32.42 o 
  -7   2   5        0.29       -2.77      2.38 o 
  -6   2   5       33.92       40.41      4.01 o 
  -5   2   5      745.88      771.41     20.64 o 
  -4   2   5     1688.09     1751.69     30.36 o 
  -3   2   5      115.36      125.58      5.06 o 
  -2   2   5     2014.35     2113.25     35.06 o 
  -1   2   5      929.46      933.47     17.03 o 
   0   2   5       14.87        9.78      1.76 o 
   1   2   5     2105.38     2148.58     35.18 o 
   2   2   5     4117.06     4106.29     64.64 o 
   3   2   5       83.65       81.57      4.42 o 
   4   2   5     1239.14     1288.66     23.42 o 
   5   2   5      378.39      370.17     10.01 o 
   6   2   5      113.61      108.08      8.40 o 
   7   2   5       23.48       24.00      5.89 o 
   8   2   5       91.56      121.79     15.95 o 
   9   2   5       88.42      104.82     16.28 o 
  10   2   5        7.46       15.43     11.28 o 
 -11   3   5        2.84       10.94      6.73 o 
 -10   3   5      208.41      195.35     12.28 o 
  -9   3   5       88.78       64.69      7.59 o 
  -8   3   5      777.44      754.92     17.25 o 
  -7   3   5       90.65       77.31      7.95 o 
  -6   3   5       83.96       92.96      5.69 o 
  -5   3   5       86.54       72.28      4.95 o 
  -4   3   5     1704.20     1919.41     33.27 o 
  -3   3   5     1779.58     1802.34     38.42 o 
  -2   3   5      474.11      487.82     10.84 o 
  -1   3   5      190.31      222.27      6.42 o 
   0   3   5        4.22        3.53      1.82 o 
   1   3   5     1049.76      960.61     17.89 o 
   2   3   5       20.01       16.12      2.58 o 
   3   3   5     4573.87     4562.44     72.45 o 
   4   3   5     1027.29      989.27     19.26 o 
   5   3   5      522.49      509.77     12.41 o 
   6   3   5      252.16      224.72     30.04 o 
   7   3   5      359.73      335.75     21.79 o 
   8   3   5       86.78       74.77     12.96 o 
   9   3   5       56.91       24.98     10.85 o 
  10   3   5       44.15        9.14      8.29 o 
 -11   4   5      188.46      192.91     15.51 o 
 -10   4   5      706.06      728.74     23.81 o 
  -9   4   5        1.64        4.91      4.83 o 
  -8   4   5     1094.12     1066.84     22.29 o 
  -7   4   5        8.11       -0.07      2.89 o 
  -6   4   5      104.66       95.70      5.94 o 
  -5   4   5       73.45       89.69      5.50 o 
  -4   4   5      828.13      841.88     21.49 o 
  -3   4   5      160.48      177.25      6.42 o 
  -2   4   5       34.07       34.41      3.25 o 
  -1   4   5      285.85      305.27      8.24 o 
   0   4   5     1769.89     1758.87     30.41 o 
   1   4   5        9.17        6.86      2.40 o 
   2   4   5     3102.61     3161.13     62.13 o 
   3   4   5      274.23      283.56      9.96 o 
   4   4   5      723.77      744.20     18.88 o 
   5   4   5      112.03      138.70      6.81 o 
   6   4   5      337.73      318.64     13.79 o 
   7   4   5        3.94       -8.22      7.45 o 
   8   4   5      360.26      341.82     23.37 o 
   9   4   5        0.81       16.54     10.82 o 
 -11   5   5      284.18      300.78     22.30 o 
 -10   5   5       67.21       69.24      9.08 o 
  -9   5   5      431.64      420.08     16.51 o 
  -8   5   5       15.72       17.69      4.13 o 
  -7   5   5        9.34        5.35      3.36 o 
  -6   5   5        0.91        2.63      3.48 o 
  -5   5   5      560.77      552.69     18.30 o 
  -4   5   5      252.73      258.96      8.49 o 
  -3   5   5      374.95      381.10     10.23 o 
  -2   5   5       40.80       41.12      3.80 o 
  -1   5   5      956.52      988.70     23.37 o 
   0   5   5      252.56      246.79      9.24 o 
   1   5   5     2540.92     2544.55     42.84 o 
   2   5   5     1017.44     1033.43     20.30 o 
   3   5   5      387.90      397.04     10.81 o 
   4   5   5       99.49      109.34      6.23 o 
   5   5   5       14.07        7.47      3.61 o 
   6   5   5       17.28       24.40      6.07 o 
   7   5   5      297.79      306.86     21.29 o 
   8   5   5       41.71       26.61     11.17 o 
   9   5   5       31.59       48.54     13.70 o 
 -11   6   5       32.82       29.70      7.74 o 
 -10   6   5     1054.43     1072.22     31.17 o 
  -9   6   5        3.32        9.43      5.55 o 
  -8   6   5      530.63      509.63     14.26 o 
  -7   6   5       86.22       80.10      7.16 o 
  -6   6   5      253.76      266.27      9.40 o 
  -5   6   5       57.50       53.64      5.21 o 
  -4   6   5      157.55      156.50      7.05 o 
  -3   6   5        9.27        7.52      3.08 o 
  -2   6   5       36.56       35.06      3.88 o 
  -1   6   5      115.51      112.55      5.89 o 
   0   6   5      970.57      921.86     18.89 o 
   1   6   5      476.36      480.62     12.17 o 
   2   6   5      363.22      379.39     10.67 o 
   3   6   5     1285.15     1228.96     24.09 o 
   4   6   5      884.58      830.78     18.30 o 
   5   6   5       12.78        8.56      5.10 o 
   6   6   5      536.90      566.52     28.20 o 
   7   6   5      243.86      218.12     18.65 o 
   8   6   5      173.41      237.24     20.36 o 
 -10   7   5        1.08        5.82     11.48 o 
  -9   7   5      203.22      213.88     12.67 o 
  -8   7   5      224.98      219.94      9.59 o 
  -7   7   5      370.29      339.76     14.08 o 
  -6   7   5      123.57       98.56      8.57 o 
  -5   7   5      636.33      583.78     55.93 o 
  -4   7   5       66.73       55.47      9.69 o 
  -3   7   5      931.29      953.37     20.22 o 
  -2   7   5     1772.90     1802.93     32.99 o 
  -1   7   5        1.89       -0.45      2.82 o 
   0   7   5      554.42      582.73     14.20 o 
   1   7   5      718.63      702.09     16.14 o 
   2   7   5      585.73      564.77     14.09 o 
   3   7   5        2.76        6.49      3.57 o 
   4   7   5       12.87       10.06      3.75 o 
   5   7   5      442.79      461.19     17.21 o 
   6   7   5      266.58      266.98     19.55 o 
   7   7   5       22.26       22.58     10.42 o 
   8   7   5        0.80       -6.48      9.75 o 
  -9   8   5      116.68      118.44     24.52 o 
  -8   8   5        2.86        4.46      4.35 o 
  -7   8   5      260.79      245.20     12.35 o 
  -6   8   5      791.13      853.30     26.77 o 
  -5   8   5       47.16       52.88      5.43 o 
  -4   8   5       34.94       30.61      5.29 o 
  -3   8   5      607.11      604.73     15.21 o 
  -2   8   5      611.70      591.29     14.95 o 
  -1   8   5      384.05      380.97     11.30 o 
   0   8   5      253.28      230.33      8.71 o 
   1   8   5      916.92      870.86     19.32 o 
   2   8   5      255.86      232.56      9.18 o 
   3   8   5       20.22       16.16      4.17 o 
   4   8   5      296.20      315.28     10.98 o 
   5   8   5      721.02      760.11     33.74 o 
   6   8   5      233.60      235.52     18.86 o 
  -9   9   5       11.70        7.65      6.28 o 
  -8   9   5       95.52      111.01     10.17 o 
  -7   9   5      381.59      403.41     16.35 o 
  -6   9   5       75.67       78.19      6.85 o 
  -5   9   5      373.42      393.87     12.62 o 
  -4   9   5       37.22       43.68      5.56 o 
  -3   9   5        0.98       -4.45      2.97 o 
  -2   9   5      154.62      158.53      8.08 o 
  -1   9   5      141.35      142.88      7.78 o 
   0   9   5      259.49      266.44      9.73 o 
   1   9   5      183.86      181.28      8.39 o 
   2   9   5        2.00        3.14      4.37 o 
   3   9   5      126.97      120.90      7.85 o 
   4   9   5      176.47      170.47      8.91 o 
  -7  10   5      115.32      138.28      9.30 o 
  -6  10   5      213.98      208.45     10.32 o 
  -5  10   5      180.20      183.95      9.08 o 
  -4  10   5      178.83      195.73      9.11 o 
  -3  10   5        1.34        3.04      3.73 o 
  -2  10   5        8.80        8.78      3.93 o 
  -1  10   5      170.23      166.20      8.72 o 
   0  10   5       71.89       69.14      6.26 o 
   1  10   5       64.40       53.14      5.75 o 
   2  10   5        1.72        0.31      4.88 o 
   3  10   5      276.99      309.12     14.31 o 
  -6  11   5      158.96      132.23     18.84 o 
  -5  11   5       58.62       57.06      6.48 o 
  -4  11   5        1.36        1.13      4.16 o 
  -3  11   5        1.49        9.33      4.39 o 
  -2  11   5       48.07       37.83      5.49 o 
  -1  11   5        0.88       -3.93      4.59 o 
   0  11   5      175.20      189.35     11.74 o 
   1  11   5       60.57       80.55      9.04 o 
   2  11   5       38.01       32.95      7.07 o 
  -2  12   5       42.91       51.21      8.28 o 
  -1  12   5       16.20       19.74      6.64 o 
  -2 -12   6      109.17       54.51     20.04 o 
  -1 -12   6        3.20       11.12      6.27 o 
   0 -12   6       60.22       47.48      7.89 o 
   1 -12   6       13.73       22.59      6.77 o 
   2 -12   6       60.54       64.77      9.13 o 
   3 -12   6        9.37       10.62      6.56 o 
  -4 -11   6       10.87       10.24      6.40 o 
  -3 -11   6       70.26       15.01      5.17 o 
  -2 -11   6      317.61      327.37     22.65 o 
  -1 -11   6      786.73      792.70     35.79 o 
   0 -11   6      314.35      328.80     22.37 o 
   1 -11   6      713.32      707.91     33.05 o 
   2 -11   6      140.14      165.52     17.47 o 
   3 -11   6      627.04      668.28     31.92 o 
   4 -11   6       21.36       16.79      7.96 o 
   5 -11   6       80.19       78.36      9.28 o 
  -6 -10   6        3.08        5.73     11.25 o 
  -5 -10   6       83.78       96.19     15.94 o 
  -4 -10   6       47.43       21.66     14.18 o 
  -3 -10   6       57.79       54.53      8.31 o 
  -2 -10   6      116.38       86.82      9.43 o 
  -1 -10   6       39.05       39.96      7.63 o 
   0 -10   6       53.91       43.51      7.55 o 
   1 -10   6      282.09      289.31     35.32 o 
   2 -10   6      102.59       91.12      9.36 o 
   3 -10   6       14.14       20.90      6.42 o 
   4 -10   6      417.17      429.25     17.92 o 
   5 -10   6      113.28       94.45     13.71 o 
   6 -10   6       65.85       66.83      9.86 o 
   7 -10   6        7.33        3.87      6.28 o 
  -7  -9   6       93.98      123.67     19.03 o 
  -6  -9   6      140.02      135.53     18.44 o 
  -5  -9   6       10.49       10.13      6.08 o 
  -4  -9   6       53.22       44.60      7.46 o 
  -3  -9   6      522.37      498.60     19.37 o 
  -2  -9   6        7.09        4.04      5.66 o 
  -1  -9   6       81.76       76.35      9.97 o 
   0  -9   6        5.71        5.26      4.93 o 
   1  -9   6      272.29      255.04     12.43 o 
   2  -9   6       18.80       20.47      5.72 o 
   3  -9   6      253.39      274.62     12.96 o 
   4  -9   6      291.50      330.31     20.25 o 
   5  -9   6       13.98        2.91      5.38 o 
   6  -9   6       96.61      101.72     13.39 o 
   7  -9   6      360.52      399.48     16.62 o 
  -8  -8   6       84.12      111.94     19.34 o 
  -7  -8   6      115.85      109.15     17.94 o 
  -6  -8   6        0.50        6.28     10.48 o 
  -4  -8   6      443.62      446.24     16.75 o 
  -3  -8   6       21.52       21.20      5.86 o 
  -2  -8   6      112.67      123.67     12.79 o 
  -1  -8   6        0.58       -4.21      6.14 o 
   0  -8   6       69.70       62.89      7.26 o 
   1  -8   6       11.94        7.75      6.46 o 
   2  -8   6      422.24      435.61     17.89 o 
   3  -8   6      120.50      104.28      8.63 o 
   4  -8   6        5.87       10.23      5.12 o 
   5  -8   6      399.10      397.17     14.94 o 
   6  -8   6     1730.94     1803.98     61.23 o 
  -9  -7   6       82.55       87.19     17.94 o 
  -8  -7   6      362.65      420.75     29.41 o 
  -7  -7   6      311.18      331.43     23.87 o 
  -6  -7   6      486.56      488.06     22.77 o 
  -5  -7   6      528.15      527.01     24.97 o 
  -4  -7   6      246.02      264.69     12.37 o 
  -3  -7   6     2692.60     2794.06     59.33 o 
  -2  -7   6        4.73        6.92      4.87 o 
  -1  -7   6        2.61       -1.96      4.17 o 
   0  -7   6        4.78        1.36      4.27 o 
   1  -7   6      154.70      153.68     17.14 o 
   2  -7   6       67.87       64.67      6.76 o 
   3  -7   6       33.90       32.50      7.98 o 
   4  -7   6       68.23       67.49      7.01 o 
   5  -7   6       47.04       49.36      5.21 o 
   6  -7   6        0.99        1.26      4.50 o 
   7  -7   6      981.52     1100.27     39.57 o 
   9  -7   6       64.81      116.27     15.71 o 
  -9  -6   6      511.83      524.67     33.15 o 
  -8  -6   6       59.99       75.32     15.85 o 
  -7  -6   6      215.15      200.97     20.54 o 
  -6  -6   6      384.83      215.82     17.11 o 
  -5  -6   6        2.38        3.22      5.20 o 
  -4  -6   6      236.69      226.10     11.27 o 
  -3  -6   6      127.86      118.36      8.80 o 
  -2  -6   6        1.62        5.52      4.69 o 
  -1  -6   6       65.98       54.35      6.12 o 
   0  -6   6     1251.75     1260.63     29.74 o 
   1  -6   6      773.27      838.29     21.80 o 
   2  -6   6        3.11        5.10      2.83 o 
   3  -6   6       10.38        6.02      2.56 o 
   4  -6   6      345.93      331.78      9.78 o 
   5  -6   6     1596.83     1634.35     30.19 o 
   6  -6   6       23.21       18.43      5.22 o 
   7  -6   6      398.08      439.35     15.78 o 
   8  -6   6       71.74      109.04     14.45 o 
   9  -6   6      134.02      122.45     16.42 o 
 -10  -5   6       22.34        9.50     13.90 o 
  -9  -5   6      384.90      365.02     26.17 o 
  -8  -5   6       54.50       59.30     14.35 o 
  -6  -5   6        2.66        1.98      5.02 o 
  -5  -5   6     2128.26     2176.22     47.63 o 
  -4  -5   6      121.43      118.33      8.85 o 
  -3  -5   6      597.97      584.28     17.38 o 
  -2  -5   6        8.74        6.56      4.29 o 
  -1  -5   6       85.07       73.45      6.30 o 
   0  -5   6       69.08       69.82      4.45 o 
   1  -5   6      464.89      487.73     11.26 o 
   2  -5   6       63.26       58.57      5.34 o 
   3  -5   6        1.78        6.22      2.83 o 
   4  -5   6        7.43        5.53      3.07 o 
   5  -5   6      809.21      834.87     17.65 o 
   6  -5   6        5.96        3.81      3.26 o 
   7  -5   6      210.35      218.78     10.96 o 
   8  -5   6      237.54      287.06     20.33 o 
   9  -5   6      246.30      274.46     20.99 o 
  10  -5   6       15.92       31.63     11.46 o 
 -10  -4   6       18.36       24.31     14.39 o 
  -9  -4   6       63.06       63.38     15.46 o 
  -8  -4   6      107.31      143.37     18.24 o 
  -7  -4   6        1.02       -8.28      5.52 o 
  -6  -4   6      498.57      499.34     16.60 o 
  -5  -4   6      382.93      362.28     13.71 o 
  -4  -4   6      860.75      870.38     17.53 o 
  -3  -4   6      186.45      168.57     11.62 o 
  -2  -4   6       24.25       26.56      3.01 o 
  -1  -4   6        1.28        2.31      2.27 o 
   0  -4   6     1109.29     1104.33     20.31 o 
   1  -4   6       22.25       25.36      3.13 o 
   2  -4   6      199.55      199.12      7.71 o 
   3  -4   6        5.80        6.44      2.70 o 
   4  -4   6      399.34      414.27     13.44 o 
   5  -4   6     1102.36     1140.00     30.66 o 
   6  -4   6      672.03      692.74     15.65 o 
   7  -4   6     2074.75     2121.00     69.72 o 
   8  -4   6       89.04      104.54     14.28 o 
   9  -4   6        0.04        9.16      8.84 o 
  10  -4   6      138.43      165.99     18.89 o 
 -11  -3   6       49.13       41.58     15.97 o 
 -10  -3   6      110.02      121.59     18.65 o 
  -9  -3   6       25.26       15.29     11.43 o 
  -8  -3   6       12.33        4.03      8.11 o 
  -7  -3   6      687.15      670.25     20.18 o 
  -6  -3   6      686.80      675.68     15.51 o 
  -5  -3   6      691.23      720.69     15.67 o 
  -4  -3   6      810.43      803.44     16.35 o 
  -3  -3   6        3.26       12.61      2.63 o 
  -2  -3   6     1216.51     1334.41     23.75 o 
  -1  -3   6       93.86      122.56     10.15 o 
   0  -3   6        2.68        0.39      2.02 o 
   1  -3   6      370.71      356.02      8.56 o 
   2  -3   6      147.33      136.77     14.55 o 
   3  -3   6      110.73      117.71      7.15 o 
   4  -3   6      114.54      109.50      5.40 o 
   5  -3   6       66.82       69.78      4.78 o 
   6  -3   6      368.28      409.70     13.91 o 
   7  -3   6      625.18      639.04     29.62 o 
   8  -3   6       29.92       16.91      8.27 o 
   9  -3   6      121.97      123.69     15.85 o 
  10  -3   6      362.79      402.08     26.57 o 
 -11  -2   6      179.60      164.72     21.14 o 
 -10  -2   6        0.05       -7.60      5.55 o 
  -9  -2   6        0.95       -5.68      5.07 o 
  -7  -2   6       88.13       90.70      9.02 o 
  -6  -2   6     1690.51     1810.15     32.45 o 
  -5  -2   6     1215.10     1251.94     28.77 o 
  -4  -2   6       17.84       18.28      3.14 o 
  -3  -2   6      158.84      165.58     12.17 o 
  -2  -2   6    19877.07    20933.85    316.20 o 
  -1  -2   6    11702.70    12249.98    205.39 o 
   0  -2   6     1761.80     1779.09     31.66 o 
   1  -2   6       58.68       63.14      3.46 o 
   2  -2   6        0.51        2.31      2.88 o 
   3  -2   6     1096.17     1143.47     20.59 o 
   4  -2   6        9.19       14.88      3.69 o 
   5  -2   6      601.59      613.05     13.48 o 
   6  -2   6       31.71       30.26      6.50 o 
   7  -2   6      299.91      268.70     18.87 o 
   8  -2   6      591.84      599.57     30.20 o 
   9  -2   6      478.54      527.88     29.42 o 
  10  -2   6       12.84       13.47     10.98 o 
 -11  -1   6      225.50      246.38     19.60 o 
 -10  -1   6      181.74      164.73     15.35 o 
  -9  -1   6        0.82       -4.96      5.62 o 
  -8  -1   6      297.23      158.78     14.26 o 
  -7  -1   6       91.74       72.67      5.54 o 
  -6  -1   6      598.94      603.73     13.96 o 
  -5  -1   6        4.71        9.69      3.95 o 
  -4  -1   6      298.84      292.15      8.32 o 
  -3  -1   6      202.64      168.46      6.07 o 
  -2  -1   6       15.09       24.67      2.99 o 
  -1  -1   6       67.30      101.73      4.47 o 
   0  -1   6     1612.89     1612.17     30.57 o 
   1  -1   6      287.28      168.04      9.57 o 
   2  -1   6       98.32      106.17      6.22 o 
   3  -1   6      106.61      110.14      4.36 o 
   4  -1   6      506.67      538.14     11.71 o 
   5  -1   6        3.87        4.63      3.80 o 
   6  -1   6        1.13        1.60      3.71 o 
   7  -1   6       62.69       17.12      7.92 o 
   8  -1   6      150.28      159.34     17.92 o 
   9  -1   6        8.02       12.18      9.46 o 
  10  -1   6      727.22      837.56     40.62 o 
 -11   0   6       89.26       81.93     10.42 o 
 -10   0   6      437.94      445.45     18.17 o 
  -9   0   6      356.86      309.19     45.39 o 
  -8   0   6      330.27      323.39     18.26 o 
  -7   0   6      837.66      864.75     18.41 o 
  -6   0   6        8.35       10.19      3.18 o 
  -5   0   6      121.96      134.20      5.97 o 
  -4   0   6      547.53      543.26     12.16 o 
  -3   0   6      463.32      480.63     10.85 o 
  -2   0   6     1702.72     1713.21     29.09 o 
  -1   0   6     2057.11     1986.15     45.11 o 
   0   0   6      305.33      324.08     10.36 o 
   1   0   6      545.08      495.69     20.61 o 
   2   0   6      154.13      169.76      7.83 o 
   3   0   6        1.12        1.71      1.82 o 
   4   0   6        3.34        5.12      3.49 o 
   5   0   6      389.78      391.41     12.77 o 
   6   0   6        6.51        0.95      6.36 o 
   7   0   6       29.11       18.03      8.57 o 
   8   0   6       49.10       27.50     10.78 o 
   9   0   6      525.44      632.26     33.09 o 
  10   0   6       37.55       54.08     13.45 o 
 -11   1   6       31.85       29.39      7.91 o 
 -10   1   6      120.04      105.11     10.21 o 
  -9   1   6      232.18      253.89     17.88 o 
  -8   1   6     1170.76     1227.97     31.47 o 
  -7   1   6        0.21        3.21      3.17 o 
  -6   1   6      253.43      259.61      8.53 o 
  -5   1   6      285.50      282.10      8.44 o 
  -4   1   6      773.50      766.86     15.66 o 
  -3   1   6       72.22       56.47      4.56 o 
  -2   1   6     3098.71     3079.28     49.66 o 
  -1   1   6      246.78      237.77      6.34 o 
   0   1   6     1021.46     1060.75     24.54 o 
   1   1   6      397.69      265.57     12.57 o 
   2   1   6      546.50      602.88     16.20 o 
   3   1   6      495.16      519.44     10.99 o 
   4   1   6      786.37      869.62     21.72 o 
   5   1   6       49.98       67.34     10.18 o 
   6   1   6      411.95      388.32     21.95 o 
   7   1   6       22.34       20.62      8.45 o 
   8   1   6     1098.78     1083.34     45.27 o 
   9   1   6       84.95       74.61     14.68 o 
  10   1   6       26.83       41.02     13.63 o 
 -11   2   6       42.94       44.33      8.78 o 
 -10   2   6        3.92       -2.37      8.48 o 
  -9   2   6      151.48      134.19     14.44 o 
  -8   2   6     1061.81     1096.04     32.09 o 
  -7   2   6      388.38      407.67     11.36 o 
  -6   2   6       58.79       58.77      4.87 o 
  -5   2   6       33.38       40.75      3.97 o 
  -4   2   6     1548.75     1687.69     29.85 o 
  -3   2   6     4809.71     5165.42     81.56 o 
  -2   2   6       12.34       13.12      2.57 o 
  -1   2   6     4718.13     4905.13     77.06 o 
   0   2   6      372.80      351.02     11.50 o 
   1   2   6      934.60      985.54     17.91 o 
   2   2   6      272.09      288.17      7.38 o 
   3   2   6     1127.14     1132.19     20.82 o 
   4   2   6       70.21       70.18      6.14 o 
   5   2   6     1868.14     1782.27     70.26 o 
   6   2   6      671.28      585.48     28.14 o 
   7   2   6      186.22      199.40     17.12 o 
   8   2   6      209.76      234.31     20.27 o 
   9   2   6      216.58      240.66     23.59 o 
  10   2   6      344.95      426.90     29.45 o 
 -11   3   6       70.77       62.08      9.38 o 
 -10   3   6      153.96      139.76     13.66 o 
  -9   3   6        7.20       -4.00      2.66 o 
  -8   3   6       28.44       29.91      4.62 o 
  -7   3   6        6.25        9.40      3.55 o 
  -6   3   6       31.42       30.95      4.09 o 
  -5   3   6       35.46       35.11      4.00 o 
  -4   3   6     1521.85     1498.68     27.34 o 
  -3   3   6       76.59       76.47      6.49 o 
  -2   3   6     2493.05     2445.67     50.74 o 
  -1   3   6     1377.64     1394.08     24.86 o 
   0   3   6     1517.47     1703.21     29.36 o 
   1   3   6      125.30      120.38      4.89 o 
   2   3   6     1100.16     1105.55     20.52 o 
   3   3   6      222.94      240.29      7.57 o 
   4   3   6        8.91        7.66      8.07 o 
   5   3   6      504.90      508.96     15.66 o 
   6   3   6        1.68       -2.10      7.06 o 
   7   3   6       70.99       81.30     13.15 o 
   8   3   6      358.92      356.95     24.56 o 
   9   3   6       61.88       41.71     13.46 o 
 -11   4   6        4.16        6.53      6.48 o 
 -10   4   6       44.72       37.94      7.53 o 
  -9   4   6     1106.93     1081.73     43.40 o 
  -8   4   6       15.02       14.59      4.09 o 
  -7   4   6      103.52      112.11      9.24 o 
  -6   4   6        1.47        2.80      3.01 o 
  -5   4   6      675.08      697.77     15.83 o 
  -4   4   6      220.62      227.78     10.27 o 
  -3   4   6     1811.70     1847.82     40.54 o 
  -2   4   6      968.54      948.76     18.67 o 
  -1   4   6      188.96      201.17      9.37 o 
   0   4   6      331.50      310.83      9.36 o 
   1   4   6     1292.57     1304.95     23.97 o 
   2   4   6       85.81       83.65      6.52 o 
   3   4   6      856.52      866.02     17.76 o 
   4   4   6      300.48      312.52     11.96 o 
   5   4   6      193.91      182.42      9.20 o 
   6   4   6        3.23        2.25      6.83 o 
   7   4   6      119.97       26.04      8.54 o 
   8   4   6      210.90       -5.12      4.00 o 
   9   4   6        6.84       -5.83      5.66 o 
 -11   5   6       71.09       59.97      9.24 o 
 -10   5   6      189.69      192.92     12.39 o 
  -9   5   6        2.20       -0.57      3.47 o 
  -8   5   6       36.96       35.00      5.12 o 
  -7   5   6       22.84       27.99      4.49 o 
  -6   5   6       36.91       34.24      4.52 o 
  -5   5   6      487.91      520.48     14.40 o 
  -4   5   6      821.56      823.70     22.26 o 
  -3   5   6      691.93      697.26     15.58 o 
  -2   5   6       35.10       30.10      3.58 o 
  -1   5   6     1201.36     1219.27     23.27 o 
   0   5   6     1284.09     1261.50     23.86 o 
   1   5   6       10.26       10.94      2.97 o 
   2   5   6     1110.46     1047.43     24.67 o 
   4   5   6      278.24      300.79     12.10 o 
   5   5   6      326.59      297.63     20.01 o 
   6   5   6      210.12      221.17     18.31 o 
   7   5   6      138.77      130.69     16.55 o 
   8   5   6       60.39       60.04     13.40 o 
 -10   6   6      117.50      119.45     11.14 o 
  -9   6   6      368.12      345.29     23.02 o 
  -8   6   6        2.04       -0.16      3.74 o 
  -7   6   6       10.31        9.08      3.89 o 
  -6   6   6      249.87      223.30      8.97 o 
  -5   6   6        6.96       10.99      4.58 o 
  -4   6   6       17.30       14.51      3.63 o 
  -3   6   6      175.46      183.12      8.25 o 
  -2   6   6       20.17       17.17      3.48 o 
  -1   6   6       93.37       89.62      6.84 o 
   0   6   6       48.60       54.75      4.64 o 
   1   6   6     1469.48     1471.21     27.63 o 
   2   6   6      756.95      737.80     16.54 o 
   3   6   6      675.75      644.91     19.26 o 
   4   6   6      227.61      187.49     10.03 o 
   5   6   6      175.62      184.07     16.45 o 
   6   6   6       30.25       44.27     11.42 o 
   7   6   6       43.13       31.94     11.24 o 
   8   6   6       47.92       31.03     12.70 o 
 -10   7   6      220.20      235.60     13.97 o 
  -9   7   6       12.32       13.77      4.95 o 
  -8   7   6      243.45      239.67     10.15 o 
  -7   7   6        8.51        6.25      4.06 o 
  -6   7   6      212.96      213.96     11.45 o 
  -5   7   6      371.38      372.33     11.71 o 
  -4   7   6     1669.68     1658.46     31.54 o 
  -3   7   6     1672.62     1726.57     39.19 o 
  -2   7   6     1686.85     1738.73     32.36 o 
  -1   7   6      348.07      354.38     10.61 o 
   0   7   6      709.69      685.28     16.07 o 
   1   7   6      684.03      699.19     20.85 o 
   2   7   6       44.15       47.52      4.93 o 
   3   7   6      140.16      163.18      9.67 o 
   4   7   6       33.42       41.98      6.57 o 
   5   7   6       26.16       10.04      8.55 o 
   6   7   6      227.35      218.80     18.92 o 
   7   7   6      529.62      552.77     30.57 o 
  -9   8   6      189.29      204.69     19.21 o 
  -8   8   6       32.64       29.75      5.49 o 
  -7   8   6        0.94        5.33      4.07 o 
  -6   8   6        0.19        3.23      4.89 o 
  -5   8   6       11.90       15.57      5.01 o 
  -4   8   6      136.07      139.04     12.57 o 
  -3   8   6      184.31      176.95     12.34 o 
  -2   8   6        7.83        8.81      3.47 o 
  -1   8   6      474.45      467.31     13.06 o 
   0   8   6     1215.57     1190.33     24.51 o 
   1   8   6      279.67      275.22      9.87 o 
   2   8   6      601.53      587.50     29.33 o 
   3   8   6       13.79       16.10      5.34 o 
   4   8   6       21.95       22.81      5.76 o 
   5   8   6        1.59        2.07      7.86 o 
   6   8   6       82.35       83.77     14.78 o 
  -8   9   6       11.84       14.73      5.08 o 
  -7   9   6       13.45       10.81      4.50 o 
  -6   9   6       31.86       34.14      5.47 o 
  -5   9   6       60.49       56.95      6.09 o 
  -4   9   6       17.46       13.51      4.25 o 
  -3   9   6        6.26        7.87      3.81 o 
  -2   9   6       53.00       49.98      5.56 o 
  -1   9   6      438.18      458.55     13.38 o 
   0   9   6       17.52       20.13      4.32 o 
   1   9   6      609.80      631.88     16.41 o 
   2   9   6        9.24        7.14      5.14 o 
   3   9   6       58.73       43.39      6.92 o 
   4   9   6      136.24      138.81     15.69 o 
   5   9   6       59.62       58.52     12.77 o 
  -7  10   6       46.77       49.31      8.40 o 
  -6  10   6       62.07       50.06      6.27 o 
  -5  10   6      105.48      105.20      8.00 o 
  -4  10   6       16.14       21.30      4.89 o 
  -3  10   6      179.71      201.68     11.09 o 
  -2  10   6      298.87      318.91     11.56 o 
  -1  10   6        6.56       14.32      4.51 o 
   0  10   6      654.51      663.22     17.39 o 
   1  10   6      108.48      149.19     13.39 o 
   2  10   6       26.46       21.27      6.04 o 
   3  10   6      138.90      150.01     16.41 o 
  -5  11   6      190.25      200.25     10.49 o 
  -4  11   6       46.56       47.90      6.21 o 
  -3  11   6        0.35       -2.94      6.14 o 
  -2  11   6        0.99        4.37      4.24 o 
  -1  11   6      273.88      294.44     11.65 o 
   0  11   6       13.14       14.87      8.22 o 
   1  11   6      363.10      395.52     24.05 o 
  -3 -11   7        0.57       -2.86      6.38 o 
  -2 -11   7        1.16       -4.25      6.26 o 
  -1 -11   7      234.73      235.39     22.13 o 
   0 -11   7       63.39       60.95     10.29 o 
   1 -11   7       84.62       86.44      9.77 o 
   2 -11   7      135.13      139.86     11.78 o 
   3 -11   7      400.80      440.38     18.25 o 
   4 -11   7      603.35      688.76     32.66 o 
  -5 -10   7        3.00        1.56      9.46 o 
  -4 -10   7        5.03        6.98      6.41 o 
  -3 -10   7      245.41      251.42     13.92 o 
  -2 -10   7       82.53       87.90      9.85 o 
  -1 -10   7      170.78      155.41     11.58 o 
   0 -10   7       12.16       12.90      6.20 o 
   1 -10   7       92.09       80.06      9.15 o 
   2 -10   7        0.53        3.30      5.90 o 
   3 -10   7      736.19      807.86     29.87 o 
   4 -10   7       13.98       23.47      7.25 o 
   5 -10   7      109.38      108.04     15.08 o 
  -6  -9   7       17.50        2.21     10.53 o 
  -5  -9   7       18.92       22.91      8.11 o 
  -4  -9   7       97.51       91.69      9.83 o 
  -3  -9   7        4.63        3.15      5.88 o 
  -2  -9   7      179.49      171.79     11.41 o 
  -1  -9   7       34.09       37.37     11.29 o 
   0  -9   7       43.64       37.83      7.11 o 
   1  -9   7      220.86      212.32     11.69 o 
   2  -9   7      782.08      810.03     23.94 o 
   3  -9   7       11.38       24.76      7.13 o 
   4  -9   7      595.83      621.51     28.32 o 
   5  -9   7      163.08      205.08     17.17 o 
   6  -9   7        4.95        0.08      8.35 o 
  -6  -8   7       31.16       45.24     13.01 o 
  -5  -8   7      104.11       98.40      9.74 o 
  -4  -8   7        4.58       12.26      7.70 o 
  -3  -8   7      334.36      324.13     14.17 o 
  -2  -8   7       23.60       19.08      5.80 o 
  -1  -8   7        4.14        6.81      7.99 o 
   0  -8   7       20.78       18.00      5.52 o 
   1  -8   7      413.98      439.80     15.84 o 
   2  -8   7        8.61        4.21      4.86 o 
   3  -8   7      707.85      740.34     21.77 o 
   4  -8   7      363.74      387.52     14.68 o 
   5  -8   7       28.09       50.45     10.76 o 
   6  -8   7      590.62      626.83     28.67 o 
   7  -8   7      444.77      494.69     24.99 o 
  -8  -7   7       84.46       38.31     13.66 o 
  -7  -7   7      287.44      254.34     20.96 o 
  -6  -7   7       27.15       28.06      6.94 o 
  -5  -7   7       18.61       20.54      6.49 o 
  -4  -7   7       11.59        9.52      5.84 o 
  -3  -7   7       46.77       46.78      7.06 o 
  -2  -7   7      301.08      291.89     16.16 o 
  -1  -7   7        9.48       10.07      4.79 o 
   0  -7   7      508.84      498.96     16.40 o 
   1  -7   7     1640.64     1646.13     37.79 o 
   2  -7   7      525.49      550.74     17.25 o 
   3  -7   7      793.37      783.50     35.01 o 
   4  -7   7       64.69       60.55     11.72 o 
   5  -7   7       40.39       41.45      9.56 o 
   6  -7   7       27.80       30.89     12.08 o 
   7  -7   7       24.00       26.21      6.48 o 
   8  -7   7      247.46      285.19     20.73 o 
  -9  -6   7      490.76      577.82     35.29 o 
  -8  -6   7       94.83       15.84      8.15 o 
  -7  -6   7       44.53       34.93     12.94 o 
  -6  -6   7       29.28       19.28      6.33 o 
  -5  -6   7      514.47      515.70     17.71 o 
  -4  -6   7       11.41       10.44      7.49 o 
  -3  -6   7      166.65      142.20     17.53 o 
  -2  -6   7       35.33       41.68     12.56 o 
  -1  -6   7       35.56       41.88      6.00 o 
   0  -6   7       18.85       12.08      4.59 o 
   1  -6   7      281.06      290.58     24.80 o 
   2  -6   7       37.94       33.24      5.39 o 
   3  -6   7        1.04        0.20      2.34 o 
   4  -6   7     1047.98     1089.20     21.79 o 
   5  -6   7     1152.91     1172.30     36.32 o 
   6  -6   7       66.56       65.65      7.48 o 
   7  -6   7      524.42      561.95     18.66 o 
   8  -6   7      153.70      149.33     17.02 o 
   9  -6   7       32.67       34.36     11.61 o 
  -9  -5   7        5.83       -9.63     10.43 o 
  -8  -5   7      110.05       99.81     16.07 o 
  -7  -5   7        4.30       -0.61      9.96 o 
  -6  -5   7      392.11      416.31     15.61 o 
  -5  -5   7       30.72       29.76      6.36 o 
  -4  -5   7      541.10      550.49     17.57 o 
  -3  -5   7        4.76        1.96      4.83 o 
  -2  -5   7      247.18      238.65     16.97 o 
  -1  -5   7       84.99       86.76      7.42 o 
   0  -5   7       58.84       69.11      4.70 o 
   1  -5   7      448.21      425.24     10.69 o 
   2  -5   7      527.07      508.07     12.17 o 
   3  -5   7      429.84      452.18     15.37 o 
   4  -5   7      413.16      425.09     14.31 o 
   5  -5   7       36.44       40.92      8.57 o 
   6  -5   7      931.87     1012.28     26.47 o 
   7  -5   7      344.49      335.12     21.08 o 
   8  -5   7       88.76       79.80     13.32 o 
   9  -5   7      155.28      162.29     18.30 o 
 -10  -4   7       98.85      101.16     19.61 o 
  -9  -4   7      139.18       -2.37      5.87 o 
  -8  -4   7       74.51       85.43     14.57 o 
  -7  -4   7        1.08       -1.36      9.29 o 
  -6  -4   7       63.17       48.26      9.44 o 
  -5  -4   7      393.06      402.52     14.77 o 
  -4  -4   7      391.60      410.34     14.63 o 
  -3  -4   7      447.18      450.32     11.04 o 
  -2  -4   7       17.12       15.77      3.02 o 
  -1  -4   7       35.72       35.98      3.67 o 
   0  -4   7       78.28       69.58      4.74 o 
   1  -4   7       27.96       27.56      3.79 o 
   2  -4   7      657.49      668.14     16.78 o 
   3  -4   7      265.65      260.42     10.76 o 
   4  -4   7       45.04       49.82      6.09 o 
   5  -4   7      371.89      376.51     13.65 o 
   6  -4   7     2110.52     2270.04     49.48 o 
   7  -4   7       78.32      104.15     13.47 o 
   8  -4   7      282.25      300.94     21.31 o 
   9  -4   7        1.49        6.02      9.32 o 
 -10  -3   7      124.65       96.25     17.54 o 
  -9  -3   7      104.40       75.55     14.60 o 
  -8  -3   7       25.07       18.15     11.02 o 
  -7  -3   7       68.83       80.22     10.18 o 
  -6  -3   7     2182.46     2246.32     39.60 o 
  -5  -3   7      541.55      556.46     17.31 o 
  -4  -3   7      658.82      650.57     14.54 o 
  -3  -3   7      438.70      433.95     13.69 o 
  -2  -3   7      425.96      493.09     12.31 o 
  -1  -3   7      894.60      942.08     18.11 o 
   0  -3   7       97.18       87.73      4.76 o 
   1  -3   7      537.15      534.06     11.63 o 
   2  -3   7        8.28        8.62      4.16 o 
   3  -3   7      288.76      310.39     14.67 o 
   4  -3   7       81.34       63.37      6.52 o 
   5  -3   7      902.53      901.20     23.59 o 
   6  -3   7        7.09        5.70      4.96 o 
   7  -3   7      407.75      435.61     24.66 o 
   8  -3   7      436.52      431.30     25.78 o 
   9  -3   7        0.01       -2.98      8.64 o 
  10  -3   7       37.24       29.01     12.58 o 
 -11  -2   7      191.94      197.56     24.04 o 
 -10  -2   7       78.44       28.78     11.61 o 
  -9  -2   7        9.84        5.31      5.76 o 
  -8  -2   7        0.51       -5.10      4.31 o 
  -7  -2   7      611.28      629.03     15.42 o 
  -6  -2   7      400.36      400.54     11.37 o 
  -5  -2   7      494.39      478.22     12.15 o 
  -4  -2   7      702.80      679.67     14.92 o 
  -3  -2   7       88.02       97.62      5.40 o 
  -2  -2   7      231.48      242.43      7.46 o 
  -1  -2   7      477.86      503.24     11.26 o 
   0  -2   7      131.86      138.09      5.17 o 
   1  -2   7       16.40       24.68      4.42 o 
   2  -2   7      641.83      765.34     19.86 o 
   3  -2   7      582.15      584.52     16.71 o 
   4  -2   7      805.06      792.68     21.00 o 
   5  -2   7        5.78        8.41      4.32 o 
   6  -2   7      948.88     1010.24     25.94 o 
   7  -2   7       12.19       -0.22      6.80 o 
   8  -2   7      116.58      112.61     15.56 o 
   9  -2   7       69.07       78.90     15.11 o 
  10  -2   7       66.62       59.01     15.10 o 
 -11  -1   7      216.09      227.13     15.23 o 
 -10  -1   7        0.02       -5.93      3.96 o 
  -9  -1   7      139.47      134.78     10.99 o 
  -8  -1   7      155.46      162.87     20.87 o 
  -7  -1   7      631.52      665.97     15.88 o 
  -6  -1   7      157.65      157.92      7.34 o 
  -5  -1   7     1246.48     1290.15     24.44 o 
  -4  -1   7        0.77        3.90      5.38 o 
  -3  -1   7      366.76      383.80     10.02 o 
  -2  -1   7       22.58       30.89      3.43 o 
  -1  -1   7       45.30       59.45      5.18 o 
   0  -1   7       68.83       65.83      5.84 o 
   1  -1   7      246.51      262.53     10.14 o 
   2  -1   7        8.34        8.22      3.83 o 
   3  -1   7     1396.04     1500.23     33.66 o 
   4  -1   7       15.04       21.02      4.79 o 
   5  -1   7     1076.37     1087.40     26.76 o 
   6  -1   7       85.22       86.70      8.22 o 
   7  -1   7      272.33      288.97     20.82 o 
   8  -1   7      157.95      175.94     19.21 o 
   9  -1   7      139.28      158.16     18.58 o 
  10  -1   7        2.42        5.08     10.59 o 
 -11   0   7       19.76       15.54      7.70 o 
 -10   0   7      139.65      110.69     14.59 o 
  -9   0   7      136.74      136.44     10.92 o 
  -8   0   7      378.55      363.28     14.84 o 
  -7   0   7      257.86      256.56      9.35 o 
  -6   0   7     2359.33     2451.60     42.38 o 
  -5   0   7        0.14        3.69      3.04 o 
  -4   0   7      558.87      561.79     15.79 o 
  -3   0   7      243.64      242.96      7.67 o 
  -2   0   7      469.54      422.40     11.62 o 
  -1   0   7      447.24      491.99     10.74 o 
   0   0   7      606.93      615.64     16.81 o 
   1   0   7       72.30       59.81      8.64 o 
   2   0   7       36.33       31.30      9.84 o 
   3   0   7       14.50       17.39      4.41 o 
   4   0   7      720.73      742.62     20.45 o 
   5   0   7       92.65      113.24      8.16 o 
   6   0   7       90.05      105.86     13.74 o 
   7   0   7      492.50      483.29     26.87 o 
   8   0   7      383.57      407.07     25.92 o 
   9   0   7       12.62       13.79     10.98 o 
  10   0   7      260.61      266.50     23.99 o 
 -11   1   7       79.38       61.20      9.43 o 
 -10   1   7      120.51      102.71     19.96 o 
  -9   1   7       40.17       44.04      7.46 o 
  -8   1   7      166.62      131.24     13.71 o 
  -7   1   7     1803.73     1852.34     33.89 o 
  -6   1   7        9.56        6.18      3.37 o 
  -5   1   7       74.62       72.35      5.18 o 
  -4   1   7      537.74      544.33     12.76 o 
  -3   1   7      588.19      607.26     18.14 o 
  -2   1   7      676.79      680.21     23.57 o 
  -1   1   7     1502.56     1522.50     26.45 o 
   0   1   7      187.00      178.67     19.85 o 
   1   1   7      726.66      768.82     29.72 o 
   2   1   7       37.58       47.03      5.56 o 
   3   1   7      497.86      532.61     15.78 o 
   4   1   7      473.04      477.00     14.99 o 
   5   1   7      484.07      487.78     15.46 o 
   6   1   7     1330.55     1352.90     50.15 o 
   7   1   7      166.79      172.43     18.24 o 
   8   1   7       33.35       25.50     11.38 o 
   9   1   7      271.18      260.58     22.59 o 
 -11   2   7       51.72       11.77     16.82 o 
 -10   2   7        8.34       -0.63      5.80 o 
  -9   2   7      205.64      202.69     12.03 o 
  -8   2   7      497.31      495.78     13.77 o 
  -7   2   7       50.64       56.71      5.41 o 
  -6   2   7      704.54      700.07     16.04 o 
  -5   2   7      203.90      200.15      7.59 o 
  -4   2   7        0.83       -0.60      2.72 o 
  -3   2   7      459.58      462.51     11.32 o 
  -2   2   7     2458.20     2496.35     41.71 o 
  -1   2   7      634.71      710.62     14.43 o 
   0   2   7      621.01      603.04     21.85 o 
   1   2   7      118.22      107.71      7.45 o 
   2   2   7      127.66      134.90      8.08 o 
   3   2   7       29.77       30.22      5.16 o 
   4   2   7      246.15      258.45     11.12 o 
   5   2   7       15.36       11.53      4.55 o 
   6   2   7        0.84       -4.66      7.25 o 
   7   2   7        1.83       -8.01      8.02 o 
   8   2   7      296.12      340.96     24.69 o 
   9   2   7       89.08       72.75     15.42 o 
 -11   3   7       13.35        5.07      5.54 o 
 -10   3   7       63.94       64.79      8.85 o 
  -9   3   7      393.27      394.54     16.42 o 
  -8   3   7       85.25       86.75      6.58 o 
  -7   3   7      993.54     1013.76     21.54 o 
  -6   3   7      285.20      309.27      9.94 o 
  -5   3   7       41.30       38.02      4.31 o 
  -4   3   7      225.17      233.68     10.07 o 
  -3   3   7     1814.03     1845.86     32.72 o 
  -2   3   7       21.96       22.56      3.78 o 
  -1   3   7      473.92      430.59     14.15 o 
   0   3   7        1.31        0.37      3.31 o 
   1   3   7       10.00       11.24      4.05 o 
   2   3   7        0.49        0.78      5.73 o 
   3   3   7      349.92      365.82     13.33 o 
   4   3   7      697.85      733.11     20.49 o 
   5   3   7       30.58       38.90      6.62 o 
   6   3   7        0.97       -3.58      7.36 o 
   7   3   7      268.55      285.18     21.89 o 
   8   3   7      382.46      463.91     29.18 o 
   9   3   7      157.33      138.70     19.99 o 
 -10   4   7      101.94       78.29      9.44 o 
  -9   4   7       74.64       80.32      9.13 o 
  -8   4   7      587.44      605.34     16.28 o 
  -7   4   7      229.48      244.15     15.45 o 
  -6   4   7       13.80        8.63      3.54 o 
  -5   4   7      342.94      342.98     10.42 o 
  -4   4   7     1126.95     1152.62     22.97 o 
  -3   4   7       80.66       83.78      5.46 o 
  -2   4   7     1565.93     1570.78     28.56 o 
  -1   4   7      490.73      509.22     12.13 o 
   0   4   7      390.93      408.98     14.19 o 
   1   4   7       79.56       85.12      7.38 o 
   2   4   7      271.04      288.19     11.74 o 
   3   4   7        9.56        4.86      4.27 o 
   4   4   7       18.18       17.54      6.10 o 
   5   4   7       71.40      114.03     14.79 o 
   6   4   7      159.83      145.61     17.31 o 
   7   4   7      105.21      114.64     16.70 o 
   8   4   7       15.00        4.37     10.14 o 
 -10   5   7       14.08        6.96      6.47 o 
  -9   5   7       38.71       45.99      7.66 o 
  -8   5   7       22.03       23.22      4.90 o 
  -7   5   7        0.99        6.08      3.79 o 
  -6   5   7       21.13       15.46      4.03 o 
  -5   5   7      450.52      473.27     12.95 o 
  -4   5   7      577.65      582.32     14.46 o 
  -3   5   7     1573.17     1613.14     30.06 o 
  -2   5   7      743.16      772.83     16.88 o 
  -1   5   7      372.33      364.67     10.24 o 
   0   5   7      359.35      374.91     13.83 o 
   1   5   7      143.86      161.03      9.11 o 
   2   5   7      206.26      215.15     13.30 o 
   3   5   7      386.18      374.71     14.07 o 
   4   5   7      775.74      727.39     29.41 o 
   5   5   7        0.32       -2.21      4.77 o 
   6   5   7      170.24       -4.74      3.16 o 
   7   5   7      167.42       52.60     10.76 o 
   8   5   7       97.41      104.18     17.24 o 
 -10   6   7       61.29       66.51      9.45 o 
  -9   6   7        5.11       -0.61      5.62 o 
  -8   6   7      287.89      288.36     11.10 o 
  -7   6   7       12.82       12.54      4.38 o 
  -6   6   7      191.87      184.97      8.53 o 
  -5   6   7        6.21        5.68      3.63 o 
  -4   6   7     1124.78     1182.28     24.19 o 
  -3   6   7     1056.82     1117.43     22.95 o 
  -2   6   7      133.03      135.62      6.79 o 
  -1   6   7       54.77       55.76      4.75 o 
   0   6   7       66.30       71.47      7.15 o 
   1   6   7       13.28       -0.06      4.87 o 
   3   6   7       59.78       59.82     10.86 o 
   4   6   7       35.18       25.35      5.74 o 
   5   6   7        0.68        3.52      8.09 o 
   6   6   7       18.76       15.73     10.11 o 
   7   6   7      583.02      645.04     34.55 o 
  -9   7   7       53.72       67.37      8.76 o 
  -8   7   7      146.96      130.15      8.64 o 
  -7   7   7       54.07       55.16      9.44 o 
  -6   7   7       10.21       12.37      4.31 o 
  -5   7   7      300.39      316.35     14.00 o 
  -4   7   7     1515.51     1531.90     30.04 o 
  -3   7   7        5.65       13.39      5.32 o 
  -2   7   7      395.69      364.30     26.58 o 
  -1   7   7      361.30      350.70     12.95 o 
   0   7   7      149.10      146.07      9.96 o 
   1   7   7      751.85      747.36     22.15 o 
   2   7   7      364.26      390.26     15.13 o 
   3   7   7       68.31       65.96      7.66 o 
   4   7   7       14.40       10.61      5.91 o 
   5   7   7        7.33        2.18      8.72 o 
   6   7   7      147.59      152.04     18.43 o 
  -8   8   7       70.85       76.28      7.46 o 
  -7   8   7       46.07       43.89      6.04 o 
  -6   8   7       36.04       29.15      6.62 o 
  -5   8   7      538.99      554.01     15.48 o 
  -4   8   7       66.15       53.60      9.07 o 
  -3   8   7      444.97      443.36     15.81 o 
  -2   8   7        5.87        5.62      3.94 o 
  -1   8   7       16.75       21.70      5.39 o 
   0   8   7      247.63      247.86     12.27 o 
   1   8   7      994.38      951.33     50.25 o 
   2   8   7       41.45       38.93      6.67 o 
   3   8   7      299.45      277.24     13.36 o 
   4   8   7       60.04       80.22     13.15 o 
   5   8   7        4.76        4.97      8.73 o 
  -7   9   7        5.16        4.80      4.67 o 
  -6   9   7      190.16      166.53     35.54 o 
  -5   9   7        7.71       10.40      4.26 o 
  -4   9   7      684.07      705.78     18.15 o 
  -3   9   7      149.66      155.33     12.32 o 
  -2   9   7        7.46        6.79      3.67 o 
  -1   9   7      149.34      144.69     10.41 o 
   0   9   7      284.25      289.91     13.44 o 
   1   9   7       28.29       26.22      7.74 o 
   2   9   7      287.60      282.76     13.72 o 
   3   9   7        6.07        6.80      5.51 o 
   4   9   7        7.74       15.12      9.38 o 
  -6  10   7       16.03       13.84      5.21 o 
  -5  10   7      156.91      158.12     15.59 o 
  -4  10   7       13.53       19.04      5.59 o 
  -3  10   7        0.49        5.00      4.17 o 
  -2  10   7       78.45       76.07     10.93 o 
  -1  10   7      182.06      188.15     15.94 o 
   0  10   7       10.05        1.56      4.75 o 
   1  10   7      528.07      484.30     18.51 o 
   2  10   7       42.48       46.16      7.74 o 
  -2 -11   8       35.09       47.13      9.04 o 
  -1 -11   8      554.47      570.26     21.34 o 
   0 -11   8       15.56       22.46      7.77 o 
   1 -11   8        0.44       -5.21      6.27 o 
   2 -11   8       36.81       35.28     11.24 o 
   3 -11   8       21.33       18.67     11.30 o 
  -4 -10   8       50.44       63.29     13.71 o 
  -3 -10   8        1.04       10.51      7.93 o 
  -2 -10   8      359.78      400.71     17.19 o 
  -1 -10   8       52.87       42.48      8.20 o 
   0 -10   8      437.77      522.66     19.58 o 
   1 -10   8      108.83      123.61     10.88 o 
   2 -10   8        2.82        1.86      8.87 o 
   3 -10   8       75.29       87.16     14.15 o 
   4 -10   8      172.01      190.54     18.98 o 
   5 -10   8       44.08       45.24     12.34 o 
  -6  -9   8        0.18      -15.92     10.61 o 
  -5  -9   8        0.86       -9.10      6.07 o 
  -4  -9   8       21.54       18.87      7.10 o 
  -3  -9   8      316.74      324.26     15.14 o 
  -2  -9   8       63.05       72.34     21.99 o 
  -1  -9   8      289.69      335.80     15.13 o 
   0  -9   8      199.61      215.75     12.60 o 
   1  -9   8      175.74      165.52     18.53 o 
   2  -9   8      142.05      166.39     16.70 o 
   3  -9   8      381.62      420.98     24.05 o 
   4  -9   8       23.26        7.74      4.53 o 
   5  -9   8      201.89      230.85     18.50 o 
   6  -9   8       39.30       40.68     11.33 o 
  -7  -8   8        1.90        7.60     12.38 o 
  -6  -8   8       97.65       77.16     14.87 o 
  -5  -8   8        0.40       -0.25      6.01 o 
  -4  -8   8       74.60       88.67      9.36 o 
  -3  -8   8        2.71        6.09      5.95 o 
  -2  -8   8      241.79      268.62     13.17 o 
  -1  -8   8      197.51      207.32     16.96 o 
   0  -8   8        2.17        7.92      5.49 o 
   1  -8   8       62.15       66.84      7.78 o 
   2  -8   8      486.67      485.61     24.36 o 
   3  -8   8      126.76      126.73     14.64 o 
   4  -8   8      678.69      641.05     28.94 o 
   5  -8   8       98.53      100.00     13.38 o 
   6  -8   8      106.56      113.48     14.24 o 
   7  -8   8        0.66        4.81      9.10 o 
  -8  -7   8        0.09       16.66     13.85 o 
  -7  -7   8       49.54       57.32     14.83 o 
  -6  -7   8       25.59       14.48      6.61 o 
  -5  -7   8       10.13        4.78      5.97 o 
  -4  -7   8       21.99       24.63      6.78 o 
  -3  -7   8      950.19      945.27     37.74 o 
  -2  -7   8      452.67      452.15     30.12 o 
  -1  -7   8        0.30        0.74      4.57 o 
   0  -7   8        2.10       -1.08      4.76 o 
   1  -7   8      338.68      358.30     28.40 o 
   2  -7   8      182.24      188.71     14.84 o 
   3  -7   8      676.43      694.11     29.66 o 
   4  -7   8      190.41      182.26     15.32 o 
   5  -7   8        0.03       -4.61      6.95 o 
   6  -7   8       40.37       49.30     10.46 o 
   8  -7   8       16.10       17.20     10.44 o 
  -8  -6   8      377.23      486.61     31.01 o 
  -7  -6   8        5.13       -5.15     11.06 o 
  -6  -6   8        3.88        5.48      5.93 o 
  -5  -6   8      118.14      112.01      9.69 o 
  -4  -6   8      112.66      101.30      9.21 o 
  -3  -6   8      185.48      207.66     11.27 o 
  -2  -6   8        1.39       -2.16      4.64 o 
  -1  -6   8      259.27      303.34     12.43 o 
   0  -6   8      475.09      461.24     18.32 o 
   1  -6   8        0.32        2.71      6.48 o 
   2  -6   8      694.56      674.82     28.44 o 
   4  -6   8        0.04        0.52      4.31 o 
   5  -6   8        2.56        5.42      5.07 o 
   6  -6   8       22.40       22.70      6.31 o 
   7  -6   8        9.00        3.02      8.00 o 
   8  -6   8      143.32      154.66     18.01 o 
  -9  -5   8      211.57      262.68     26.24 o 
  -8  -5   8       43.81       53.24     14.72 o 
  -7  -5   8      142.67      119.42     16.80 o 
  -6  -5   8       31.05       37.13      7.02 o 
  -5  -5   8       53.10       52.66      7.45 o 
  -4  -5   8      117.75      116.54      9.14 o 
  -3  -5   8      101.73      102.30      9.83 o 
  -2  -5   8      219.17      243.23     18.44 o 
  -1  -5   8      139.21      134.63      8.64 o 
   0  -5   8      213.10      212.32      9.61 o 
   1  -5   8      496.78      507.41     15.70 o 
   2  -5   8     1996.56     2030.41     44.26 o 
   3  -5   8       45.25       40.12      6.01 o 
   4  -5   8      407.24      431.57     15.14 o 
   5  -5   8      153.99      172.80      9.92 o 
   6  -5   8      197.55      222.68     18.45 o 
   7  -5   8      250.27      262.15     19.68 o 
   8  -5   8      232.85      277.46     21.53 o 
   9  -5   8        5.20       17.50     10.37 o 
  -9  -4   8      114.36      104.48     18.12 o 
  -8  -4   8      176.87      172.46     19.72 o 
  -7  -4   8      290.01      280.14     21.56 o 
  -6  -4   8       34.16       29.09     10.34 o 
  -5  -4   8       24.90       26.14      6.09 o 
  -4  -4   8      112.70      106.37      8.58 o 
  -3  -4   8        1.37       -5.12      4.25 o 
  -2  -4   8      319.85      342.60      9.74 o 
  -1  -4   8      161.11      167.41      6.79 o 
   0  -4   8      243.84      230.58     14.02 o 
   1  -4   8     1177.17     1166.24     61.02 o 
   2  -4   8      203.30      188.38     21.11 o 
   3  -4   8     1091.89     1124.24     27.78 o 
   4  -4   8      132.63      130.14      9.15 o 
   5  -4   8       38.29       32.99      6.09 o 
   6  -4   8      207.01      205.75     11.20 o 
   7  -4   8      490.07      506.17     27.19 o 
   8  -4   8       29.84       38.69     11.80 o 
   9  -4   8       10.12       14.46     10.92 o 
 -10  -3   8      125.34      118.80     20.23 o 
  -9  -3   8      181.06      169.00     20.43 o 
  -8  -3   8      153.28      162.33     19.13 o 
  -7  -3   8      227.29      225.17     12.16 o 
  -6  -3   8      383.34      399.18     15.25 o 
  -5  -3   8      373.97      363.40     10.80 o 
  -4  -3   8        6.16        5.95      3.39 o 
  -3  -3   8        6.44        6.17      3.26 o 
  -2  -3   8       84.78       98.33      5.74 o 
  -1  -3   8       95.50       94.44      5.86 o 
   0  -3   8      866.19      909.36     23.04 o 
   1  -3   8        7.67       12.12      4.46 o 
   2  -3   8      927.36      910.53     33.14 o 
   3  -3   8      278.05      263.29     17.59 o 
   4  -3   8        4.85        0.86      4.40 o 
   5  -3   8      386.16      375.48     14.25 o 
   6  -3   8      309.26      314.11     13.37 o 
   7  -3   8       23.20       35.58     10.21 o 
   8  -3   8      399.48      416.43     25.91 o 
   9  -3   8       22.31       41.30     12.99 o 
 -10  -2   8      228.14      220.66     23.60 o 
  -9  -2   8      162.57      166.93     19.87 o 
  -8  -2   8       19.00        7.03      5.33 o 
  -7  -2   8      135.47      127.14      7.64 o 
  -6  -2   8       86.89       77.95      6.04 o 
  -5  -2   8      351.04      349.35     10.55 o 
  -4  -2   8      212.98      219.48      8.13 o 
  -3  -2   8     1111.35     1182.64     22.71 o 
  -2  -2   8      190.86      202.82      7.20 o 
  -1  -2   8     1118.20     1122.32     26.95 o 
   0  -2   8       34.20       37.48      5.33 o 
   1  -2   8     1005.14     1014.73     25.15 o 
   2  -2   8     1278.04     1337.14     31.27 o 
   3  -2   8       25.15       32.02      5.39 o 
   4  -2   8      349.66      364.15     21.03 o 
   5  -2   8      553.98      581.87     23.33 o 
   6  -2   8       66.44       73.02      7.90 o 
   7  -2   8      740.62      767.23     35.20 o 
   8  -2   8       21.25       15.75     10.02 o 
   9  -2   8       13.19       12.82     10.97 o 
 -10  -1   8      913.34     1021.07     30.84 o 
  -9  -1   8        0.17       -5.82      9.41 o 
  -8  -1   8        1.01       -2.08      7.98 o 
  -7  -1   8      314.36      327.37     15.81 o 
  -6  -1   8      464.09      481.87     12.95 o 
  -5  -1   8      335.10      339.42     10.43 o 
  -4  -1   8      178.34      178.24     10.11 o 
  -3  -1   8       87.24       96.41      5.77 o 
  -2  -1   8        0.96        3.06      2.81 o 
  -1  -1   8       15.33       21.81      5.56 o 
   0  -1   8     1090.90     1073.81     26.16 o 
   1  -1   8       55.85       46.22     10.14 o 
   2  -1   8        1.47       -0.76      3.71 o 
   3  -1   8        9.54        7.75      6.65 o 
   4  -1   8      545.05      554.16     17.08 o 
   5  -1   8        1.19        6.07      4.48 o 
   6  -1   8     1085.38     1112.83     43.79 o 
   7  -1   8        2.76       -5.46      8.29 o 
   8  -1   8       69.99       48.67     12.84 o 
   9  -1   8       69.91       76.54     14.66 o 
 -10   0   8       17.22       20.13      7.72 o 
  -9   0   8        0.67      -10.28     12.84 o 
  -8   0   8      151.01      135.03     16.30 o 
  -7   0   8      269.65      277.55     10.06 o 
  -6   0   8        0.68        0.15      3.42 o 
  -5   0   8      725.83      763.12     16.95 o 
  -4   0   8      175.63      175.16      7.24 o 
  -3   0   8      170.56      160.97      6.68 o 
  -2   0   8       35.04       36.06      3.82 o 
  -1   0   8      324.17      323.54     11.90 o 
   0   0   8       67.84       65.91      6.34 o 
   1   0   8      278.93      179.73     11.86 o 
   2   0   8      475.97      487.99     15.51 o 
   3   0   8      105.62       84.24      7.47 o 
   4   0   8        4.35       -5.14      4.03 o 
   5   0   8      504.23      510.93     34.98 o 
   6   0   8      315.65      331.79     21.52 o 
   7   0   8      115.26      129.69     16.60 o 
   8   0   8      160.08      139.14     18.15 o 
   9   0   8        1.35       14.83     11.99 o 
 -10   1   8      196.25      177.33     14.37 o 
  -9   1   8      548.14      580.84     20.65 o 
  -8   1   8      572.59      599.28     16.88 o 
  -7   1   8      193.05      204.47      8.75 o 
  -6   1   8      250.21      255.30      9.17 o 
  -5   1   8       28.37       24.26      5.06 o 
  -4   1   8      113.82      113.27      6.27 o 
  -3   1   8       21.27       24.78      4.76 o 
  -2   1   8      287.12      301.27     11.79 o 
  -1   1   8        8.17       16.75      4.52 o 
   0   1   8      747.88      729.25     20.03 o 
   2   1   8       69.83       76.54      7.63 o 
   3   1   8       51.07       43.96      6.10 o 
   4   1   8     1416.17     1440.39     33.96 o 
   5   1   8      779.70      770.77     21.76 o 
   6   1   8      382.94      336.22     22.10 o 
   7   1   8       88.10       79.23     14.82 o 
   8   1   8       47.87       49.28     13.92 o 
   9   1   8        0.67       -5.70     11.09 o 
 -10   2   8      125.08      117.48     11.17 o 
  -9   2   8       45.79       39.32      7.60 o 
  -8   2   8       13.91       24.94      5.06 o 
  -7   2   8     1298.54     1342.36     26.85 o 
  -6   2   8       12.60       11.67      3.72 o 
  -5   2   8     3301.71     3455.38     57.78 o 
  -4   2   8      349.68      371.98     10.55 o 
  -3   2   8       28.74       32.00      5.86 o 
  -2   2   8       18.36       19.09      4.54 o 
  -1   2   8       49.55       45.85      9.45 o 
   0   2   8       20.93       33.36      5.33 o 
   1   2   8        3.14        1.42      3.39 o 
   2   2   8       20.34       24.03      7.12 o 
   3   2   8     1776.40     1806.10     40.80 o 
   4   2   8       98.19       88.92     10.04 o 
   5   2   8      759.17      736.33     21.14 o 
   6   2   8      408.55      418.46     25.33 o 
   7   2   8       64.75       54.46     12.85 o 
   8   2   8        0.26        1.00     10.91 o 
 -10   3   8      183.67      157.57     12.35 o 
  -9   3   8       99.68       86.74      9.53 o 
  -8   3   8      699.73      717.78     17.96 o 
  -7   3   8      126.78      145.48      7.76 o 
  -6   3   8      466.14      441.02     12.52 o 
  -5   3   8      236.92      243.17      8.96 o 
  -4   3   8        4.04        6.16      3.14 o 
  -3   3   8       43.03       42.84      4.31 o 
  -2   3   8      674.76      662.64     19.34 o 
  -1   3   8       54.85       45.49      5.81 o 
   0   3   8      211.53      216.14     10.44 o 
   1   3   8       34.19       42.42      6.58 o 
   2   3   8       27.45       21.49      4.89 o 
   3   3   8     2136.06     2194.86     48.30 o 
   4   3   8      143.58      137.61      9.77 o 
   5   3   8      486.21      486.53     16.66 o 
   6   3   8        2.43       -0.96      8.93 o 
   7   3   8       88.67       69.25     14.52 o 
   8   3   8       94.43      117.25     18.34 o 
 -10   4   8        4.53       -1.19      6.04 o 
  -9   4   8      295.23      304.27     15.09 o 
  -8   4   8      257.23      267.30     12.69 o 
  -7   4   8      560.49      559.59     15.11 o 
  -6   4   8      343.67      344.45     11.17 o 
  -5   4   8       52.62       44.36      4.89 o 
  -4   4   8      221.88      220.78      8.36 o 
  -3   4   8      507.84      536.22     22.49 o 
  -2   4   8      110.83      109.65     13.31 o 
  -1   4   8      255.73      250.43     11.23 o 
   0   4   8      117.03      109.29      8.52 o 
   1   4   8       16.43       16.95      4.82 o 
   2   4   8      178.54      192.91     10.28 o 
   3   4   8       53.97       58.39      6.95 o 
   4   4   8        8.42        9.79     10.67 o 
   5   4   8        0.03        4.12      8.37 o 
   6   4   8       36.33       39.04     12.00 o 
   7   4   8       87.59       84.02     15.80 o 
   8   4   8      101.10       82.51     16.83 o 
  -9   5   8        4.90        0.08      5.62 o 
  -8   5   8      430.49      455.06     14.12 o 
  -7   5   8      503.36      502.02     14.51 o 
  -6   5   8      150.03      148.93      7.82 o 
  -5   5   8       58.24       67.13      6.92 o 
  -4   5   8      126.80      130.10      7.23 o 
  -3   5   8      127.57      143.70      7.27 o 
  -2   5   8     2010.18     2053.55     46.39 o 
  -1   5   8      340.69      337.32     13.74 o 
   0   5   8      248.91      250.82     11.82 o 
   1   5   8       17.12       19.09      5.19 o 
   2   5   8      224.71      238.71     11.49 o 
   3   5   8     1270.16     1237.12     31.45 o 
   4   5   8        2.24        3.47      4.80 o 
   5   5   8      191.56      193.54     19.86 o 
   6   5   8      104.79      124.02     17.32 o 
   7   5   8       51.64       57.30     13.75 o 
  -9   6   8      210.48      189.43     26.48 o 
  -8   6   8      716.11      719.76     18.93 o 
  -7   6   8       59.33       54.19     10.18 o 
  -6   6   8      125.31      125.74      8.00 o 
  -5   6   8      177.32      184.58      8.65 o 
  -4   6   8      355.88      364.63     13.44 o 
  -3   6   8       11.19        8.55      4.49 o 
  -2   6   8        1.88        1.49      4.03 o 
  -1   6   8      215.72      202.04     10.66 o 
   0   6   8      226.32      245.11     17.01 o 
   1   6   8       50.98       36.41      6.44 o 
   2   6   8       40.37       42.78      8.70 o 
   3   6   8       36.60       31.32      6.21 o 
   4   6   8      142.94      138.15     13.89 o 
   5   6   8       27.48       -4.18      3.60 o 
   6   6   8      112.31      117.13     16.60 o 
  -8   7   8      124.62      124.06      8.78 o 
  -7   7   8      365.69      382.90     13.13 o 
  -6   7   8      144.65      172.16     14.28 o 
  -5   7   8      219.92      234.31     10.72 o 
  -4   7   8     1284.18     1308.08     34.19 o 
  -3   7   8     2051.98     2069.14     54.39 o 
  -2   7   8      139.79      132.81     10.55 o 
  -1   7   8      309.30      288.71     13.17 o 
   0   7   8       76.56       63.03      7.63 o 
   2   7   8        3.93       -4.71      6.13 o 
   3   7   8      140.40      121.59     13.34 o 
   4   7   8       97.50      116.11     21.79 o 
   5   7   8        1.11       -9.32      7.74 o 
  -7   8   8       70.21       69.81      7.20 o 
  -6   8   8       23.19       23.94      5.28 o 
  -5   8   8      167.37      152.92     19.97 o 
  -4   8   8      701.75      742.68     31.58 o 
  -3   8   8       28.10       27.35      6.15 o 
  -2   8   8      665.16      703.48     31.80 o 
  -1   8   8        0.68        2.26      4.45 o 
   0   8   8       78.28       62.25      7.84 o 
   1   8   8        2.70       -2.67      5.49 o 
   2   8   8      161.73      169.23     11.97 o 
   3   8   8        8.92        7.73      5.50 o 
   4   8   8       10.59        5.00      8.44 o 
  -6   9   8       63.76       62.66      6.89 o 
  -5   9   8      253.97      264.17     14.04 o 
  -4   9   8       47.87       49.08     11.04 o 
  -3   9   8      457.20      459.11     27.03 o 
  -2   9   8       17.97       25.02      6.46 o 
  -1   9   8       86.25       90.59      9.32 o 
   0   9   8      121.19      130.30     10.88 o 
   1   9   8       40.57       27.61      6.54 o 
   2   9   8        0.06       -1.65      5.24 o 
   3   9   8      100.11       92.04      9.90 o 
  -4  10   8      303.33      303.74     17.78 o 
  -3  10   8        8.74        2.70      7.86 o 
  -2  10   8       14.83       13.45      6.28 o 
  -1  10   8      137.74      142.73     11.57 o 
   0  10   8      303.90      315.22     15.23 o 
  -3 -10   9      125.48      110.80     11.17 o 
  -2 -10   9       46.56       54.60     15.73 o 
  -1 -10   9      278.70      328.04     22.21 o 
   0 -10   9       15.55       18.84     10.82 o 
   1 -10   9      351.78      352.85     23.36 o 
   2 -10   9        5.89        8.14      9.85 o 
   3 -10   9       38.56       35.00     11.87 o 
  -5  -9   9       65.29       69.13     10.00 o 
  -4  -9   9       29.56       37.04      7.95 o 
  -3  -9   9       13.38       -0.35      6.34 o 
  -2  -9   9      375.56      408.67     16.67 o 
  -1  -9   9       37.48       44.45     11.77 o 
   0  -9   9      312.58      299.29     20.20 o 
   1  -9   9       93.14       87.07     13.94 o 
   2  -9   9        0.81       -1.07      8.19 o 
   3  -9   9        1.68        4.41      9.09 o 
   5  -9   9      422.87      493.32     26.62 o 
  -6  -8   9       66.77       83.26     16.03 o 
  -5  -8   9        4.69        3.72      6.49 o 
  -4  -8   9      344.12      380.58     31.70 o 
  -3  -8   9      456.31      512.60     19.57 o 
  -2  -8   9       90.73       84.69     11.73 o 
  -1  -8   9      388.37      402.07     23.19 o 
   0  -8   9       96.58       82.29     13.23 o 
   1  -8   9       17.61       28.13      9.51 o 
   2  -8   9       37.29       46.01     11.13 o 
   3  -8   9      164.34      169.41     16.85 o 
   4  -8   9       18.74       15.09      9.51 o 
   5  -8   9      251.28      271.70     19.53 o 
   6  -8   9       29.78       34.01     10.86 o 
  -7  -7   9       45.63       33.03     13.46 o 
  -6  -7   9        0.52       -7.21      6.24 o 
  -5  -7   9      109.69       88.09     21.05 o 
  -4  -7   9      145.57      157.04     11.53 o 
  -3  -7   9      547.08      537.55     18.70 o 
  -2  -7   9      430.33      429.20     16.19 o 
  -1  -7   9      951.53      941.22     37.50 o 
   0  -7   9      157.61      146.13     15.54 o 
   1  -7   9        1.07       -9.76      6.50 o 
   2  -7   9       79.75       77.31     12.10 o 
   3  -7   9       47.65       42.30     10.18 o 
   4  -7   9       29.78       24.25      9.57 o 
   5  -7   9      172.29      188.66     16.19 o 
   6  -7   9       20.65        7.47      9.13 o 
  -8  -6   9       35.43       47.09     16.41 o 
  -7  -6   9       18.23       27.97     13.69 o 
  -6  -6   9      104.78      113.43     10.62 o 
  -5  -6   9       53.30       52.16      8.21 o 
  -4  -6   9      109.68      108.94      9.58 o 
  -3  -6   9       98.29      121.87     16.64 o 
  -2  -6   9      425.97      471.79     24.77 o 
  -1  -6   9       95.21       87.43     12.93 o 
   0  -6   9      201.32      197.30     15.42 o 
   1  -6   9      279.66      241.95     16.82 o 
   2  -6   9        5.57       -3.99      6.50 o 
   4  -6   9      479.39      486.63     24.37 o 
   5  -6   9      471.47      479.18     24.04 o 
   6  -6   9       65.22       69.28      8.37 o 
   7  -6   9        5.65        4.33      8.88 o 
  -8  -5   9      120.11      120.72     18.85 o 
  -7  -5   9        0.61        2.63     10.61 o 
  -6  -5   9        8.06        6.78      6.42 o 
  -5  -5   9       88.57       94.27      9.34 o 
  -4  -5   9       63.82       60.37      7.66 o 
  -3  -5   9      382.69      404.27     15.12 o 
  -2  -5   9        2.54       -5.08      7.76 o 
  -1  -5   9      493.07      499.74     24.74 o 
   0  -5   9      202.67      184.29     15.24 o 
   1  -5   9       25.48       17.43      8.09 o 
   2  -5   9      524.16      523.67     25.23 o 
   3  -5   9      819.52      853.77     23.50 o 
   4  -5   9       17.26       19.27      6.72 o 
   5  -5   9      251.42      280.96     13.08 o 
   6  -5   9      499.54      543.10     18.73 o 
   7  -5   9       81.77       94.41     14.01 o 
   8  -5   9        0.03       -1.81      8.99 o 
  -9  -4   9      116.92       94.17     18.97 o 
  -8  -4   9       70.63       52.74     15.53 o 
  -7  -4   9        0.84       -0.23      5.85 o 
  -6  -4   9       12.35        5.24      6.32 o 
  -5  -4   9       12.37        7.80      5.82 o 
  -4  -4   9      450.95      479.43     16.68 o 
  -3  -4   9      493.33      538.43     37.93 o 
  -2  -4   9        4.53        0.11      7.90 o 
  -1  -4   9       16.27       11.82      7.42 o 
   0  -4   9      140.82      137.91     16.14 o 
   1  -4   9      557.89      543.06     17.05 o 
   2  -4   9      462.08      485.41     16.16 o 
   3  -4   9      320.03      327.51     17.88 o 
   4  -4   9      509.19      514.36     20.36 o 
   5  -4   9        6.93        7.10      5.44 o 
   6  -4   9      184.30      185.55     25.18 o 
   7  -4   9       68.71       66.58     12.88 o 
   8  -4   9       38.95       41.88     12.12 o 
  -9  -3   9      130.95      146.08     20.16 o 
  -8  -3   9      231.74      275.78     23.54 o 
  -7  -3   9      255.95      269.86     15.09 o 
  -6  -3   9       28.73       35.26      6.88 o 
  -5  -3   9      153.10      188.82     11.00 o 
  -4  -3   9        1.95        1.78      7.05 o 
  -3  -3   9     4269.80     4406.87     87.86 o 
  -2  -3   9     5524.66     5673.87    158.16 o 
  -1  -3   9        9.18       15.22      4.73 o 
   0  -3   9       67.57       66.05      7.28 o 
   1  -3   9     1089.71     1163.69     28.79 o 
   2  -3   9       87.11       81.13     10.65 o 
   3  -3   9      451.84      450.32     15.67 o 
   4  -3   9       36.21       28.79      6.05 o 
   5  -3   9        2.11        1.21      9.57 o 
   6  -3   9      205.70      203.29     11.44 o 
   7  -3   9      421.33      462.48     26.63 o 
   8  -3   9       42.61       24.12     10.98 o 
  -9  -2   9      100.13       94.23     17.51 o 
  -8  -2   9       42.24       25.05     12.68 o 
  -7  -2   9       58.43       69.52     10.58 o 
  -6  -2   9       59.96       61.18      5.84 o 
  -5  -2   9        6.52        2.17      3.61 o 
  -4  -2   9      136.86      148.56     11.43 o 
  -3  -2   9      236.52      220.12     15.30 o 
  -2  -2   9      519.83      501.10     16.08 o 
  -1  -2   9        5.30        1.09      4.03 o 
   0  -2   9      990.54      936.09     24.34 o 
   1  -2   9       21.11       27.77      9.60 o 
   2  -2   9     1362.58     1261.14    159.84 o 
   3  -2   9      193.98      193.23     22.25 o 
   4  -2   9       68.24       72.60      7.69 o 
   5  -2   9       11.90       16.68      8.13 o 
   6  -2   9        2.08        2.10      8.15 o 
   7  -2   9       22.98       14.87      9.63 o 
   8  -2   9       80.49       70.47     14.19 o 
 -10  -1   9       25.33       22.40     14.07 o 
  -9  -1   9      511.96      533.67     36.50 o 
  -8  -1   9        5.86        2.79      5.60 o 
  -7  -1   9        7.26        3.15      4.21 o 
  -6  -1   9        1.44        0.49      3.92 o 
  -5  -1   9      226.57      238.92      9.15 o 
  -4  -1   9        0.45       -2.62      3.67 o 
  -3  -1   9      159.30      160.70      8.93 o 
  -2  -1   9       12.78       11.20      4.48 o 
  -1  -1   9      267.68      268.46     11.61 o 
   0  -1   9       80.40       87.72     16.22 o 
   1  -1   9     1582.83     1686.60     38.63 o 
   2  -1   9       54.69       54.02      6.70 o 
   3  -1   9      157.62      149.37     20.80 o 
   4  -1   9      266.56      255.37     21.11 o 
   5  -1   9      170.60      162.12     10.32 o 
   6  -1   9      169.53      172.71     18.23 o 
   7  -1   9      599.59      581.96     31.39 o 
   8  -1   9        9.81        1.65     10.39 o 
 -10   0   9        1.40       -5.13     10.32 o 
  -9   0   9       28.93       24.50      7.60 o 
  -8   0   9        0.10       -1.39      5.33 o 
  -7   0   9       26.58       21.48      4.94 o 
  -6   0   9      141.95      147.73      7.79 o 
  -5   0   9        4.07        0.85      5.45 o 
  -4   0   9        6.74        3.90      4.11 o 
  -3   0   9        1.48        1.63      3.85 o 
  -2   0   9       47.53       42.68      6.39 o 
  -1   0   9      146.51      124.75      9.68 o 
   0   0   9      985.74     1042.56     26.64 o 
   1   0   9     1174.84     1125.57     77.89 o 
   2   0   9      373.99      397.25     14.55 o 
   3   0   9      688.71      696.46     20.46 o 
   4   0   9      225.17      248.75     12.09 o 
   5   0   9      242.97      224.87     12.19 o 
   6   0   9      181.49      173.50     18.67 o 
   7   0   9      333.16      267.38     22.14 o 
   8   0   9       35.19       41.86     13.51 o 
 -10   1   9      198.58      198.38     42.02 o 
  -9   1   9     1289.48     1371.37     36.66 o 
  -8   1   9      120.14      120.81      8.02 o 
  -7   1   9      128.16      110.08      7.78 o 
  -6   1   9      192.82      189.85      8.56 o 
  -5   1   9     1206.36     1289.07     25.50 o 
  -4   1   9      202.27      235.84     12.61 o 
  -3   1   9        0.05       -4.05      3.48 o 
  -2   1   9        1.58       -1.74      3.82 o 
  -1   1   9      825.33      821.97     35.59 o 
   0   1   9        2.29        5.85      4.60 o 
   1   1   9      349.75      371.48     20.98 o 
   2   1   9      484.04      435.56     15.07 o 
   3   1   9      484.44      454.15     24.11 o 
   4   1   9      409.48      431.52     15.53 o 
   5   1   9     2471.57     2537.80    110.08 o 
   6   1   9      226.99      207.84     19.40 o 
   7   1   9      112.83      109.70     16.82 o 
   8   1   9        7.78        8.99     11.47 o 
 -10   2   9       66.71       68.54     10.09 o 
  -9   2   9        1.95       -6.56      5.91 o 
  -8   2   9       31.88       26.27      5.23 o 
  -7   2   9        3.09        1.25      3.93 o 
  -6   2   9      431.97      449.12     21.94 o 
  -5   2   9       13.74       15.09      4.10 o 
  -4   2   9      164.31      150.95      9.15 o 
  -3   2   9        6.71        1.00      4.16 o 
  -2   2   9      242.32      234.67     11.30 o 
  -1   2   9     2346.06     2335.36     73.02 o 
   0   2   9        1.61       -2.53      3.91 o 
   1   2   9      483.80      485.13     24.47 o 
   2   2   9      258.19      251.13     11.77 o 
   3   2   9      388.24      381.58     14.67 o 
   4   2   9        5.02       -0.05      5.66 o 
   5   2   9      137.27      131.64     10.24 o 
   6   2   9      201.07      213.11     19.82 o 
   7   2   9      295.47      288.17     23.40 o 
   8   2   9        2.87        2.53     11.21 o 
  -9   3   9      141.29      122.26     11.23 o 
  -8   3   9       77.91       64.34      6.66 o 
  -7   3   9      392.32      400.44     17.83 o 
  -6   3   9       47.19       42.80      5.20 o 
  -5   3   9      310.54      305.70     13.13 o 
  -4   3   9       12.73       11.90      4.94 o 
  -3   3   9       10.83       13.45      4.55 o 
  -2   3   9      110.71       96.57      8.15 o 
  -1   3   9       93.56       94.15      9.91 o 
   0   3   9      341.26      332.63     13.23 o 
   1   3   9      140.10      119.20     41.97 o 
   2   3   9       11.99       13.78      5.11 o 
   3   3   9        4.92        7.62      4.90 o 
   4   3   9       70.97       70.23     13.01 o 
   5   3   9      259.53      273.97     21.64 o 
   6   3   9      349.00      353.08     25.26 o 
   7   3   9        2.18       -7.20      9.79 o 
  -9   4   9        7.43        1.52      6.19 o 
  -8   4   9      452.33      468.84     14.51 o 
  -7   4   9       47.37       49.00      5.76 o 
  -6   4   9      296.03      309.22     10.89 o 
  -5   4   9       57.39       62.82      7.48 o 
  -4   4   9       18.84       20.17      5.62 o 
  -3   4   9       61.26       44.50      6.50 o 
  -2   4   9      269.75      261.82     13.48 o 
  -1   4   9      757.85      723.48     29.69 o 
   0   4   9       36.36       42.12      6.26 o 
   1   4   9        5.79       -2.26      4.15 o 
   2   4   9      458.49      436.13     15.94 o 
   3   4   9      521.74      485.81     17.30 o 
   4   4   9      661.15      693.52     21.67 o 
   5   4   9      838.63      830.57     38.86 o 
   6   4   9        7.27      -11.82      7.88 o 
   7   4   9       53.45       47.11     14.65 o 
  -9   5   9      149.05      148.23     11.91 o 
  -8   5   9      136.75      124.14     13.11 o 
  -7   5   9      142.53      141.06      8.70 o 
  -6   5   9       78.68       84.69      8.77 o 
  -5   5   9      991.64      986.62     27.71 o 
  -4   5   9       76.32       70.85      8.05 o 
  -3   5   9        1.83        1.36      4.95 o 
  -2   5   9      157.88      161.75     10.03 o 
  -1   5   9       83.38       74.16      7.96 o 
   0   5   9       66.41       62.72      7.52 o 
   1   5   9      104.59      114.93      9.71 o 
   2   5   9       52.59       51.58      7.23 o 
   3   5   9       90.42       91.88     16.11 o 
   4   5   9     1002.17      982.82     27.79 o 
   5   5   9        3.28       -4.15      8.37 o 
   6   5   9       89.78      122.28     18.56 o 
  -8   6   9      377.84      394.82     13.78 o 
  -7   6   9      600.18      621.00     17.29 o 
  -6   6   9        3.03        5.87      6.66 o 
  -5   6   9      935.79      979.28     28.94 o 
  -4   6   9      985.87     1011.83     67.40 o 
  -3   6   9      822.80      877.44     40.47 o 
  -2   6   9       40.01       57.24     10.11 o 
  -1   6   9      126.20      107.37     19.56 o 
   0   6   9       11.27        4.92      5.13 o 
   1   6   9      213.10      219.14     15.97 o 
   2   6   9       38.20       38.35      6.88 o 
   3   6   9      519.68      535.30     18.95 o 
   4   6   9       38.78       46.70      7.85 o 
   5   6   9      254.99      274.64     21.83 o 
  -7   7   9      143.89      119.66     18.84 o 
  -6   7   9      158.54      150.97     18.52 o 
  -5   7   9        6.39        0.84      5.18 o 
  -4   7   9      208.11      180.34     11.48 o 
  -3   7   9      176.40      207.16     12.24 o 
  -2   7   9      313.22      310.41     14.60 o 
  -1   7   9        2.53        3.98      5.69 o 
   0   7   9        6.94        1.77      5.14 o 
   1   7   9        0.91        7.26      7.82 o 
   2   7   9      261.27      304.04     14.52 o 
   3   7   9       83.98       58.55     11.09 o 
   4   7   9       14.12        3.28      5.30 o 
  -6   8   9       27.59       24.26      6.89 o 
  -5   8   9        0.03       -2.84      5.44 o 
  -4   8   9      174.63      200.69     12.43 o 
  -3   8   9      254.73      281.55     14.34 o 
  -2   8   9       41.25       35.31      7.06 o 
  -1   8   9       63.40       61.71      8.22 o 
   0   8   9       24.18       30.60      9.86 o 
   1   8   9       76.13       56.73     12.33 o 
   2   8   9        9.52       11.26      6.09 o 
   3   8   9      201.81      220.64     14.47 o 
  -4   9   9        3.74        5.07      5.74 o 
  -3   9   9       14.17       19.24      6.00 o 
  -2   9   9      192.67      216.03     18.23 o 
  -1   9   9        1.22       -5.47      5.67 o 
   0   9   9       34.61       49.77      8.14 o 
   1   9   9       57.43       61.06      8.72 o 
  -3  -9  10       22.06       40.07     12.54 o 
  -2  -9  10        3.44       -8.46      9.37 o 
  -1  -9  10      207.97      261.64     20.53 o 
   0  -9  10       17.81       24.23     10.15 o 
   1  -9  10      170.89      172.20     17.96 o 
   2  -9  10        3.20        3.20      8.54 o 
   3  -9  10        9.25       13.24     10.24 o 
  -5  -8  10        1.11       -7.29      9.75 o 
  -4  -8  10       17.82       27.49     11.15 o 
  -3  -8  10       78.96       89.70     14.72 o 
  -2  -8  10      261.25      233.91     19.46 o 
  -1  -8  10      108.05       99.46     14.31 o 
   0  -8  10       22.82       14.67     10.14 o 
   1  -8  10        2.03        0.25      8.55 o 
   2  -8  10       17.70       14.40      9.84 o 
   3  -8  10        6.26       -0.19      9.01 o 
   4  -8  10       64.63       79.16     13.74 o 
   5  -8  10       89.12       82.27     13.98 o 
  -6  -7  10      210.08      226.40     14.04 o 
  -5  -7  10        3.44        7.70      9.49 o 
  -4  -7  10        1.51       -5.55      8.72 o 
  -3  -7  10      202.61      215.48     18.23 o 
  -2  -7  10      162.55      130.96     15.78 o 
  -1  -7  10      408.72      438.33     24.91 o 
   0  -7  10      197.30      196.95     17.21 o 
   1  -7  10      379.72      377.53     22.73 o 
   2  -7  10        3.81       -5.93      7.01 o 
   3  -7  10      134.04      135.99     15.31 o 
   4  -7  10      500.89      532.34     27.34 o 
   5  -7  10       20.86        8.56      9.73 o 
   6  -7  10       11.74        8.10      9.68 o 
  -7  -6  10      190.50      222.71     22.61 o 
  -6  -6  10        6.55       15.94      7.51 o 
  -5  -6  10       26.85       19.49      9.79 o 
  -4  -6  10       89.77      123.23     15.60 o 
  -3  -6  10       41.97       31.23     11.01 o 
  -2  -6  10      230.89      254.20     18.69 o 
  -1  -6  10      310.10      311.66     20.30 o 
   0  -6  10       52.68       56.89     11.44 o 
   1  -6  10      278.82      272.97     18.67 o 
   2  -6  10       72.55       76.00     12.63 o 
   3  -6  10       58.52        5.67      3.90 o 
   4  -6  10        3.71       14.35      8.92 o 
   5  -6  10      141.10      141.28     15.81 o 
   6  -6  10        1.29       -0.63      8.14 o 
  -8  -5  10       32.87       21.20     14.79 o 
  -7  -5  10      136.44      143.72     18.85 o 
  -6  -5  10        2.66       17.24      7.35 o 
  -5  -5  10      120.44      117.78     14.70 o 
  -4  -5  10      116.98      112.70     14.69 o 
  -3  -5  10      241.37      253.69     18.43 o 
  -2  -5  10      376.56      401.36     23.48 o 
  -1  -5  10      226.65      228.44     18.09 o 
   0  -5  10      200.85      194.15     16.59 o 
   1  -5  10       56.85       64.20     11.70 o 
   2  -5  10      119.94       92.59     13.16 o 
   3  -5  10      245.03      223.88     16.91 o 
   4  -5  10       76.97       73.86      8.37 o 
   5  -5  10      108.92      111.98      9.90 o 
   6  -5  10       85.12       97.71      9.98 o 
   7  -5  10        0.57        0.51      9.24 o 
  -8  -4  10       78.71       77.65     16.42 o 
  -7  -4  10      467.54      464.89     18.66 o 
  -6  -4  10      133.14      112.40     14.21 o 
  -5  -4  10       46.25       47.66     10.92 o 
  -4  -4  10       75.45       75.03     11.93 o 
  -2  -4  10       96.03       85.85     12.45 o 
  -1  -4  10      331.85      317.98     20.03 o 
   0  -4  10      158.79      142.18     14.67 o 
   1  -4  10       15.37        8.63      8.70 o 
   2  -4  10        5.42       13.90      5.62 o 
   3  -4  10       46.95       49.70      7.57 o 
   4  -4  10        7.25        2.21      6.30 o 
   5  -4  10        3.30       -1.60     15.32 o 
   6  -4  10      120.77      115.02     10.27 o 
   7  -4  10      471.84      521.79     29.40 o 
  -8  -3  10      146.02      158.83     19.83 o 
  -7  -3  10        0.16        2.62      6.37 o 
  -6  -3  10       23.81       34.05      9.94 o 
  -5  -3  10        7.56       -2.09      7.82 o 
  -4  -3  10      414.03      480.26     24.25 o 
  -3  -3  10      120.81      129.68     14.60 o 
  -2  -3  10      798.59      843.23     27.24 o 
  -1  -3  10      127.38      127.11      9.49 o 
   0  -3  10        6.55        5.74      4.70 o 
   1  -3  10      519.40      548.79     31.99 o 
   2  -3  10     1009.21     1011.02     38.12 o 
   3  -3  10        6.85        6.18      8.21 o 
   4  -3  10      153.39      143.30     10.66 o 
   5  -3  10        4.09       -2.20      5.40 o 
   6  -3  10       12.95        8.95      9.05 o 
   7  -3  10        1.60        7.84     10.07 o 
  -9  -2  10       96.92       92.74     17.50 o 
  -8  -2  10        2.18      -10.83     10.87 o 
  -7  -2  10        3.02        4.14     10.89 o 
  -6  -2  10        1.18       -1.63      7.65 o 
  -5  -2  10      456.33      450.15     16.10 o 
  -4  -2  10        4.42        3.89      4.67 o 
  -3  -2  10      396.55      422.01     15.26 o 
  -2  -2  10       31.34       22.96      5.26 o 
  -1  -2  10        4.08        2.56      4.58 o 
   0  -2  10      235.50      240.39     11.70 o 
   1  -2  10      482.07      491.22     17.01 o 
   2  -2  10       85.37       79.69     26.28 o 
   3  -2  10      319.66      344.81     14.34 o 
   4  -2  10        8.52       -0.46      7.24 o 
   5  -2  10        5.83       -7.41      5.12 o 
   6  -2  10        0.96       -1.71      8.36 o 
   7  -2  10       88.01       97.09     15.76 o 
  -9  -1  10        2.35      -16.11     10.74 o 
  -8  -1  10      104.57       92.74     15.77 o 
  -7  -1  10       20.66       21.22      5.96 o 
  -6  -1  10      169.11      179.20     10.54 o 
  -5  -1  10       30.70       20.86      5.43 o 
  -4  -1  10      465.72      498.95     17.00 o 
  -3  -1  10      316.05      318.95     13.21 o 
  -2  -1  10       65.13       65.25      7.25 o 
  -1  -1  10      247.48      272.81     12.17 o 
   0  -1  10      371.47      376.44     14.33 o 
   1  -1  10       11.11        0.81      8.21 o 
   2  -1  10      915.50      964.83     26.12 o 
   3  -1  10       48.48       53.65      7.23 o 
   4  -1  10      164.67      156.62     14.80 o 
   5  -1  10        6.01       -0.01      5.65 o 
   6  -1  10       83.02       75.97     13.89 o 
   7  -1  10      250.26      253.62     20.87 o 
  -9   0  10      259.98      288.73     15.52 o 
  -8   0  10       44.17       34.58      7.51 o 
  -7   0  10        1.94       -3.97      4.52 o 
  -6   0  10      281.62      290.41     13.19 o 
  -5   0  10      262.83      305.12     13.30 o 
  -4   0  10      508.16      556.16     18.26 o 
  -3   0  10       90.91       76.23      7.55 o 
  -2   0  10      318.22      328.58     13.36 o 
  -1   0  10      209.80      209.92     11.11 o 
   0   0  10       17.43       12.03      5.79 o 
   1   0  10     1506.47     1505.59     36.32 o 
   2   0  10      336.84      356.21     14.52 o 
   3   0  10       74.66       70.30      8.15 o 
   4   0  10       72.66       54.09      7.63 o 
   5   0  10      537.19      500.06     18.22 o 
   6   0  10      113.24      104.60     15.96 o 
   7   0  10        1.09        3.83     10.54 o 
  -9   1  10        2.25       -0.42     15.14 o 
  -8   1  10       56.73       71.47      8.37 o 
  -7   1  10       36.09       36.97      6.68 o 
  -6   1  10      102.20      101.37      8.83 o 
  -5   1  10       12.07       17.76      5.45 o 
  -4   1  10      151.31      158.24     10.22 o 
  -3   1  10      218.71      227.15     11.46 o 
  -2   1  10      946.51      924.34     25.33 o 
  -1   1  10      119.83      121.16      9.48 o 
   0   1  10      449.19      467.16     16.54 o 
   1   1  10      445.86      254.87     15.91 o 
   2   1  10      303.56      300.42     19.01 o 
   3   1  10      298.90      271.37     24.08 o 
   4   1  10       76.46       77.94      8.58 o 
   5   1  10       15.35        3.03      5.88 o 
   6   1  10       87.21       96.09     15.97 o 
   7   1  10       59.81       51.31     14.06 o 
  -9   2  10       59.03       64.85      9.47 o 
  -8   2  10       37.40       27.30      6.74 o 
  -7   2  10       37.95       40.57      7.12 o 
  -6   2  10       71.53       64.45      7.72 o 
  -5   2  10       96.37       94.92      9.21 o 
  -4   2  10      138.22      137.38     16.22 o 
  -3   2  10       28.16       27.81      5.78 o 
  -2   2  10      197.69      183.78     16.27 o 
  -1   2  10       70.05       63.62      7.28 o 
   0   2  10      930.83      869.25     42.94 o 
   1   2  10      348.83      334.90     20.58 o 
   2   2  10      551.99      552.19     18.73 o 
   3   2  10      233.08      216.28     11.79 o 
   4   2  10        3.15       -2.55      7.23 o 
   5   2  10      140.35      110.63     16.42 o 
   6   2  10      116.31      149.47     19.26 o 
   7   2  10        0.42      -12.08      9.83 o 
  -9   3  10       76.47       65.30     12.82 o 
  -8   3  10       10.89       10.80      6.09 o 
  -7   3  10       34.64       33.76      7.10 o 
  -6   3  10      209.95      191.63     11.48 o 
  -5   3  10      122.09      114.71      9.41 o 
  -4   3  10        8.63        2.10      4.60 o 
  -3   3  10       17.05       13.92      9.19 o 
  -2   3  10      198.90      196.12     13.11 o 
  -1   3  10      388.54      396.38     17.87 o 
   0   3  10      199.49      196.87     12.04 o 
   1   3  10      772.93      743.00     33.19 o 
   2   3  10        8.81       16.07      5.43 o 
   3   3  10       25.67       34.40     14.10 o 
   4   3  10      125.81      129.83     10.57 o 
   5   3  10      350.94      309.58     22.87 o 
   6   3  10      103.05      118.85     17.98 o 
  -8   4  10       10.11        5.00      5.75 o 
  -7   4  10       84.54       95.72      9.46 o 
  -6   4  10       20.58       27.65      6.38 o 
  -5   4  10        0.58       -1.88      7.12 o 
  -4   4  10        7.73       -0.89      4.63 o 
  -3   4  10       24.99       21.39      5.88 o 
  -2   4  10      273.30      272.64     13.07 o 
  -1   4  10      101.95       90.81      8.67 o 
   0   4  10      664.86      648.54     20.96 o 
   1   4  10       80.50       73.01     13.89 o 
   2   4  10       48.47       54.54      7.79 o 
   3   4  10      882.73      883.48     38.41 o 
   4   4  10      242.21      230.30     12.77 o 
   5   4  10       21.45       19.39     11.10 o 
   6   4  10      326.66      313.44     25.43 o 
  -8   5  10       91.98       85.40      9.68 o 
  -7   5  10       56.62       52.30      8.13 o 
  -6   5  10      207.09      208.21     12.35 o 
  -5   5  10      234.83      266.75     13.67 o 
  -4   5  10        5.65       -3.00      4.97 o 
  -3   5  10      151.27      128.37     10.58 o 
  -2   5  10       55.58       58.27      7.97 o 
  -1   5  10      256.84      249.84     12.81 o 
   0   5  10       42.43       53.46      7.73 o 
   1   5  10      142.66      128.69     19.45 o 
   2   5  10       62.95       68.21      8.34 o 
   3   5  10      137.21      142.75     11.31 o 
   4   5  10       34.72       45.83      8.05 o 
   5   5  10      379.11      368.79     26.68 o 
  -7   6  10      240.60      251.95     13.74 o 
  -6   6  10      141.22      154.97     21.10 o 
  -5   6  10        2.02       -1.80      5.09 o 
  -4   6  10      125.27       97.56      9.90 o 
  -3   6  10       55.01       47.88      7.69 o 
  -2   6  10      577.27      567.19     20.36 o 
  -1   6  10       10.25        7.40      6.61 o 
   0   6  10      397.16      388.91     16.61 o 
   1   6  10      123.18      131.51     14.89 o 
   2   6  10      110.48      108.06     13.29 o 
   3   6  10        3.31        3.31      5.69 o 
   4   6  10      439.73      401.08     26.90 o 
  -6   7  10       26.34       25.05      7.10 o 
  -5   7  10       76.38       85.34     14.15 o 
  -4   7  10       14.43        8.94      6.00 o 
  -3   7  10       23.27       19.59      6.62 o 
  -2   7  10       22.43       31.78      7.08 o 
  -1   7  10       44.68       44.09      7.91 o 
   0   7  10      265.26      302.15     15.03 o 
   1   7  10      119.60      107.43     10.51 o 
   2   7  10       20.47       10.36      6.47 o 
   3   7  10      224.96      233.90     13.87 o 
  -4   8  10       66.85       77.64      9.68 o 
  -3   8  10        0.93       -5.49      5.23 o 
  -2   8  10       84.35       83.63      9.66 o 
  -1   8  10        4.10       -1.53      5.43 o 
   0   8  10        4.87        1.09      5.80 o 
   1   8  10       10.69       12.66      7.53 o 
  -3  -8  11       38.81       19.48     11.53 o 
  -2  -8  11        3.45        9.23     10.72 o 
  -1  -8  11        2.18        7.45     10.23 o 
   0  -8  11        8.72       20.44     10.44 o 
   1  -8  11        2.52        0.28      8.98 o 
   2  -8  11        0.14      -11.98      7.99 o 
   3  -8  11        8.58       13.63      9.93 o 
  -5  -7  11      122.16      127.05     17.07 o 
  -4  -7  11       10.84       16.17     10.85 o 
  -3  -7  11        6.99        3.54     10.02 o 
  -2  -7  11       99.43       94.05     14.49 o 
  -1  -7  11      129.66      122.40     15.39 o 
   0  -7  11      123.13      122.34     15.80 o 
   1  -7  11       50.73       37.43     11.26 o 
   2  -7  11        0.50       -3.09      8.28 o 
   3  -7  11      309.90      291.70     20.43 o 
   4  -7  11       75.19       83.15     14.36 o 
  -6  -6  11      167.53      199.51     20.20 o 
  -5  -6  11        5.02        4.15      9.92 o 
  -4  -6  11       36.51       50.66     12.50 o 
  -3  -6  11      113.17      116.94     16.16 o 
  -2  -6  11       93.03       72.02     13.18 o 
  -1  -6  11       60.21       49.36     11.94 o 
   0  -6  11       66.21       58.57     11.93 o 
   1  -6  11       26.87       26.05      9.84 o 
   2  -6  11       69.43      106.72     15.05 o 
   3  -6  11        7.33        2.85      4.09 o 
   4  -6  11      272.80      279.74     20.38 o 
   5  -6  11        8.78       26.83     10.90 o 
  -6  -5  11       25.75        8.90     10.41 o 
  -5  -5  11       45.30       65.99     13.30 o 
  -4  -5  11        8.86       14.48     10.01 o 
  -3  -5  11       47.64       42.68     12.31 o 
  -2  -5  11       93.04       86.88     14.00 o 
  -1  -5  11      196.54      179.31     18.08 o 
   0  -5  11        9.58        0.80      8.04 o 
   1  -5  11       55.32       63.28     12.10 o 
   2  -5  11        0.31        6.19      8.15 o 
   3  -5  11      130.96      122.41     14.98 o 
   4  -5  11       73.83       56.18     11.96 o 
   6  -5  11      186.41      186.34     19.13 o 
  -7  -4  11      168.76      162.32     17.79 o 
  -6  -4  11      191.29      229.06     18.93 o 
  -5  -4  11        3.26        6.39      8.79 o 
  -4  -4  11       35.07       24.90     10.97 o 
  -3  -4  11      142.15      128.75     15.46 o 
  -2  -4  11      672.31      690.77     31.55 o 
  -1  -4  11       26.61       21.18      9.75 o 
   0  -4  11      158.79      136.65     15.07 o 
   1  -4  11        2.00        4.59      8.48 o 
   2  -4  11       41.55       38.24      6.94 o 
   3  -4  11       28.96       38.39     15.65 o 
   4  -4  11       94.29      101.75      9.85 o 
   5  -4  11       29.44       29.95      7.31 o 
   6  -4  11       31.41       14.74     10.70 o 
  -7  -3  11      113.64      135.76     16.55 o 
  -6  -3  11       29.50       38.21     10.91 o 
  -5  -3  11       38.69       31.52     10.60 o 
  -4  -3  11      574.89      577.95     28.87 o 
  -3  -3  11      999.77     1060.96     41.70 o 
  -2  -3  11      104.83       76.13     13.05 o 
  -1  -3  11      307.66      345.80     14.31 o 
   0  -3  11        0.65       -1.10      4.54 o 
   1  -3  11      150.44      157.91     11.64 o 
   2  -3  11      120.64      125.17     14.34 o 
   3  -3  11       87.13       94.47     10.54 o 
   4  -3  11       42.63       46.24      7.86 o 
   5  -3  11        0.37       -0.54      5.97 o 
   6  -3  11        8.60       -4.32      9.70 o 
  -7  -2  11      114.39       93.82     13.83 o 
  -6  -2  11        4.95        8.16      8.99 o 
  -5  -2  11        2.06       -0.30      8.50 o 
  -4  -2  11      328.78      362.43     45.41 o 
  -3  -2  11        0.55       -1.89      8.91 o 
  -2  -2  11      683.03      675.08     21.01 o 
  -1  -2  11      100.25       96.17     13.92 o 
   0  -2  11       60.48       56.39     10.33 o 
   1  -2  11        3.31       -7.31      9.56 o 
   2  -2  11        2.99       -1.63      3.82 o 
   3  -2  11       10.20        8.21      5.67 o 
   4  -2  11        8.09       16.90      6.43 o 
   5  -2  11        8.86        8.33      6.40 o 
   6  -2  11       14.12       13.82      9.91 o 
  -7  -1  11       38.13       24.10     10.34 o 
  -6  -1  11        5.53       10.28      8.01 o 
  -5  -1  11      172.70      166.58     20.89 o 
  -4  -1  11        5.31        6.08      5.52 o 
  -3  -1  11      574.71      609.73     28.96 o 
  -2  -1  11      210.05      232.29     14.18 o 
  -1  -1  11       99.90      104.73     10.23 o 
   0  -1  11       74.32       83.90     15.64 o 
   1  -1  11      286.25      294.27     16.12 o 
   2  -1  11        2.85       -7.15      4.77 o 
   3  -1  11      171.36      152.92     11.37 o 
   4  -1  11       24.47       23.41      6.84 o 
   5  -1  11        3.72        2.12      5.76 o 
   6  -1  11      196.00      217.75     20.43 o 
  -8   0  11       49.81       40.77     10.52 o 
  -7   0  11       21.67       14.68      6.31 o 
  -6   0  11        8.20        7.22      5.25 o 
  -5   0  11      289.72      289.37     13.77 o 
  -4   0  11      479.19      549.92     18.89 o 
  -3   0  11      518.41      530.48     21.23 o 
  -2   0  11      198.64      215.87     11.73 o 
  -1   0  11      423.59      415.75     15.97 o 
   0   0  11      325.88      339.29     14.38 o 
   1   0  11        2.47        0.27      7.33 o 
   2   0  11      183.73      185.29     11.23 o 
   3   0  11      124.53      105.49     11.09 o 
   4   0  11       16.05       12.47     10.97 o 
   5   0  11       15.17       17.97      8.57 o 
   6   0  11        2.21       -8.81      9.40 o 
  -8   1  11       23.69       14.33      6.54 o 
  -7   1  11       44.29       41.34      7.37 o 
  -6   1  11      130.22      122.16     10.38 o 
  -5   1  11      696.56      694.83     35.56 o 
  -4   1  11      459.89      457.19     17.03 o 
  -3   1  11       67.13       57.47      7.64 o 
  -2   1  11       58.91       74.88     12.83 o 
  -1   1  11        7.36        2.86      5.02 o 
   0   1  11        1.17       -6.80      6.60 o 
   1   1  11      449.78      426.95     43.99 o 
   2   1  11      832.51      819.23     24.61 o 
   3   1  11      192.19      195.94     11.65 o 
   4   1  11      169.40      157.49     11.30 o 
   5   1  11        3.37        2.06      9.58 o 
   6   1  11      185.64      204.60     21.98 o 
  -8   2  11        2.66       -0.44     14.68 o 
  -7   2  11       99.17       90.21      9.35 o 
  -6   2  11       71.10       60.03      8.07 o 
  -5   2  11      536.75      553.50     19.61 o 
  -4   2  11       50.43       51.91     10.58 o 
  -3   2  11      466.43      451.44     17.18 o 
  -2   2  11      112.16       96.20     18.17 o 
  -1   2  11        1.43       -1.14      7.93 o 
   0   2  11      511.60      530.92     18.96 o 
   1   2  11      185.24      210.83     20.14 o 
   2   2  11        4.22        4.32      5.66 o 
   3   2  11      198.37      190.76     11.64 o 
   4   2  11        8.84        2.71      6.02 o 
   5   2  11       35.33       37.46     12.10 o 
  -8   3  11        0.58       -0.19      8.10 o 
  -7   3  11        1.81       -2.89      5.53 o 
  -6   3  11      575.57      565.47     20.08 o 
  -5   3  11       35.98       29.70      6.89 o 
  -4   3  11      410.95      394.76     30.79 o 
  -3   3  11       72.45       68.16      8.37 o 
  -2   3  11       26.85       28.60      6.35 o 
  -1   3  11      366.15      358.57     34.35 o 
   0   3  11      527.00      536.10     29.96 o 
   1   3  11      111.46       91.91     14.57 o 
   2   3  11      346.36      331.39     15.08 o 
   3   3  11      269.52      272.98     24.57 o 
   4   3  11       18.71       17.54      6.95 o 
   5   3  11        0.58        1.30     10.61 o 
  -7   4  11       18.59       14.48      9.74 o 
  -6   4  11       55.76       48.53      8.10 o 
  -5   4  11       12.30       11.61      6.25 o 
  -4   4  11      116.79      109.60     10.34 o 
  -3   4  11      250.42      245.14     13.31 o 
  -2   4  11      405.49      407.00     23.79 o 
  -1   4  11      197.48      209.44     12.43 o 
   0   4  11       68.10       65.62      8.74 o 
   1   4  11      812.52      483.52     24.54 o 
   2   4  11      208.17      196.67     12.05 o 
   3   4  11        8.84        8.18      6.00 o 
   4   4  11       84.12       62.09      8.99 o 
  -6   5  11      184.60      205.93     17.41 o 
  -5   5  11      349.88      351.16     16.05 o 
  -4   5  11       17.23       17.02      6.04 o 
  -3   5  11      135.33      110.61     21.40 o 
  -2   5  11      201.65      197.77     12.06 o 
  -1   5  11       88.04       78.63      9.13 o 
   0   5  11      967.71      906.27     27.41 o 
   1   5  11        0.88        3.14      5.66 o 
   2   5  11      217.09      189.99     30.40 o 
   3   5  11       42.09       28.97      7.37 o 
  -5   6  11      185.06      193.24     13.24 o 
  -4   6  11      535.46      503.10     19.92 o 
  -3   6  11      148.97      150.39     14.02 o 
  -2   6  11        0.19       -1.96      5.07 o 
  -1   6  11      803.74      846.72     26.66 o 
   0   6  11      216.06      214.61     13.12 o 
   1   6  11       63.64       71.62      9.34 o 
   2   6  11       56.54       38.60      8.15 o 
  -4   7  11       63.17       66.37      9.23 o 
  -3   7  11        0.27        0.53      7.27 o 
  -2   7  11      271.79      284.98     15.26 o 
  -1   7  11      192.70      198.77     12.87 o 
   0   7  11       31.68       33.30      7.79 o 
  -3  -7  12       27.81       55.77     13.78 o 
  -2  -7  12        2.51       -2.39     10.18 o 
  -1  -7  12        0.14       -0.06     10.65 o 
   0  -7  12      137.53      150.33     17.50 o 
   1  -7  12        5.06       -6.40      8.56 o 
   2  -7  12       30.62       38.25     12.28 o 
  -4  -6  12       51.60       58.77     14.20 o 
  -3  -6  12        0.09       -3.85      9.16 o 
  -2  -6  12       11.53        0.37     10.01 o 
  -1  -6  12      124.21      115.52     15.66 o 
   0  -6  12        1.66        1.80      9.17 o 
   1  -6  12       15.42       24.08     11.22 o 
   2  -6  12      136.15      134.84     16.78 o 
  -5  -5  12        2.27       -1.14     10.60 o 
  -4  -5  12      359.19      368.38     24.82 o 
  -3  -5  12       47.27       31.23     12.42 o 
  -2  -5  12      110.27       60.00     13.17 o 
  -1  -5  12       16.55       15.46     10.39 o 
   0  -5  12       77.44       72.24     13.00 o 
   1  -5  12        0.80       -5.07      8.64 o 
   2  -5  12        0.24      -10.65      8.21 o 
   3  -5  12        2.73        2.99      8.25 o 
   4  -5  12      204.70      225.62     19.61 o 
  -6  -4  12        0.13        0.30     10.68 o 
  -5  -4  12      136.70      150.47     17.94 o 
  -4  -4  12      531.03      456.26     26.51 o 
  -3  -4  12     2520.71     2333.50     77.03 o 
  -2  -4  12       13.76       21.16     10.88 o 
  -1  -4  12       49.48       47.92     12.40 o 
   0  -4  12        0.40       -5.13      8.45 o 
   1  -4  12      119.28       98.29     14.80 o 
   2  -4  12       94.91       84.12     13.99 o 
   3  -4  12      179.44      167.83     17.88 o 
   4  -4  12      175.90      175.80     12.95 o 
  -6  -3  12      197.52      230.94     19.82 o 
  -5  -3  12        7.15       -2.46      9.54 o 
  -4  -3  12      184.80      135.39     16.49 o 
  -3  -3  12       49.25       22.60     12.29 o 
  -2  -3  12        0.85        0.80      9.46 o 
  -1  -3  12       14.92        2.85      8.22 o 
   0  -3  12      100.07      130.75     15.84 o 
   1  -3  12        3.45       -2.35      5.21 o 
   2  -3  12      109.93       82.58     12.39 o 
   3  -3  12      149.48      146.81     11.88 o 
   4  -3  12       28.94       45.61      8.35 o 
   5  -3  12       10.50       12.84     18.19 o 
  -7  -2  12      198.62      182.13     19.39 o 
  -6  -2  12       64.45       81.05     14.59 o 
  -5  -2  12        3.15        0.52      9.26 o 
  -4  -2  12       78.14       76.77     13.52 o 
  -3  -2  12      209.84      175.78     18.05 o 
  -2  -2  12       21.30       21.81      6.30 o 
  -1  -2  12       97.96       97.77     18.40 o 
   0  -2  12        7.85        8.79      5.61 o 
   1  -2  12       22.89       21.21      6.55 o 
   2  -2  12       72.11       73.09     12.46 o 
   3  -2  12       59.22       59.37      8.73 o 
   4  -2  12      194.58      198.02     13.12 o 
   5  -2  12       37.00       37.91     11.34 o 
  -7  -1  12       71.40       79.00     14.35 o 
  -6  -1  12        2.73        7.77     10.39 o 
  -5  -1  12        1.00       -3.83      6.18 o 
  -4  -1  12       86.67       82.30      9.00 o 
  -3  -1  12        0.94        2.23      5.32 o 
  -2  -1  12      272.49      263.29     13.11 o 
  -1  -1  12       14.90        4.01     13.96 o 
   0  -1  12       11.53        3.59      9.79 o 
   1  -1  12       32.12       26.26      7.94 o 
   2  -1  12      145.13      149.59     26.23 o 
   3  -1  12      150.18      174.42     19.30 o 
   4  -1  12      150.20      141.83     20.22 o 
   5  -1  12       19.34       20.08      7.41 o 
  -7   0  12       89.98       93.60      9.79 o 
  -6   0  12      325.94      326.60     22.22 o 
  -5   0  12      456.60      505.03     18.91 o 
  -4   0  12       36.52       40.34     16.15 o 
  -3   0  12      519.92      540.21     33.16 o 
  -2   0  12      384.71      374.15     17.48 o 
  -1   0  12      529.59      523.12     19.10 o 
   0   0  12       63.61       63.28      8.48 o 
   1   0  12        2.91       -3.70      5.29 o 
   2   0  12      313.49      299.56     16.07 o 
   3   0  12      108.44      105.46     10.22 o 
   4   0  12      762.23      779.35     25.10 o 
   5   0  12      127.04      141.16     18.82 o 
  -7   1  12       44.59       55.53      8.69 o 
  -6   1  12      106.58      105.23     10.39 o 
  -5   1  12       26.06       18.14      6.69 o 
  -4   1  12      328.70      353.15     15.83 o 
  -3   1  12      348.04      346.22     15.64 o 
  -2   1  12       33.77       19.60      7.64 o 
  -1   1  12       11.47        4.91      5.74 o 
   0   1  12        4.12       -1.87      5.43 o 
   1   1  12       56.38       51.00      7.79 o 
   2   1  12      130.86      111.71     11.60 o 
   3   1  12       78.22       58.99     14.99 o 
   4   1  12       10.91        9.75      6.84 o 
  -7   2  12       38.22       40.19      8.02 o 
  -6   2  12       40.41       25.23      7.09 o 
  -5   2  12      162.79      176.81     12.24 o 
  -4   2  12      422.44      442.85     17.69 o 
  -3   2  12      125.61      116.78     12.31 o 
  -2   2  12      285.49      303.25     14.41 o 
  -1   2  12        5.35        4.10     11.63 o 
   0   2  12       42.75       46.10      7.95 o 
   1   2  12       72.47       56.54     24.82 o 
   2   2  12       13.64       20.52      7.03 o 
   3   2  12      179.76      189.50     20.96 o 
   4   2  12        1.24       -1.75      6.14 o 
  -6   3  12       18.54       22.89      7.32 o 
  -5   3  12      427.96      432.73     23.17 o 
  -4   3  12       15.34       21.84      6.80 o 
  -3   3  12      583.23      595.67     21.15 o 
  -2   3  12      207.52      187.87     12.53 o 
  -1   3  12       25.94       27.62      7.13 o 
   0   3  12       64.41       68.53     14.20 o 
   2   3  12       12.32       21.18      6.79 o 
   3   3  12      265.49      293.97     15.33 o 
  -5   4  12       79.41       74.35      9.58 o 
  -4   4  12      279.42      327.77     17.37 o 
  -3   4  12      143.92      126.76     11.37 o 
  -2   4  12      168.91      181.40     14.99 o 
  -1   4  12       72.87       81.15      9.78 o 
   0   4  12      242.29      260.99     14.47 o 
   1   4  12       97.67       66.73     20.00 o 
   2   4  12      203.78      183.87     16.94 o 
  -4   5  12      473.45      453.76     23.70 o 
  -3   5  12       35.73       41.45      7.83 o 
  -2   5  12       85.54       72.73      9.61 o 
  -1   5  12       74.28       69.45      9.22 o 
   0   5  12        0.21       -6.30      5.31 o 
   1   5  12       80.54       79.95      9.92 o 
  -3  -5  13      104.39       72.80     15.35 o 
  -2  -5  13       70.15       75.46     15.33 o 
  -1  -5  13      201.73      296.16     23.37 o 
   0  -5  13       35.15       30.85     12.46 o 
   1  -5  13       12.82       26.52     12.49 o 
  -4  -4  13        0.03       -6.37     10.46 o 
  -3  -4  13       25.30       24.51     11.47 o 
  -2  -4  13      101.33       79.10     14.32 o 
  -1  -4  13       56.81       53.93     13.63 o 
   0  -4  13      122.09      144.27     17.48 o 
   1  -4  13      378.08      421.15     26.47 o 
   2  -4  13       68.86       68.28     13.63 o 
  -4  -3  13        0.91       -4.29      9.14 o 
  -3  -3  13      131.65       98.25     15.99 o 
  -2  -3  13       39.64       57.59     13.76 o 
  -1  -3  13       37.70       48.52     12.37 o 
   0  -3  13       91.77       88.27     14.70 o 
   1  -3  13      115.32       80.12     14.27 o 
   2  -3  13       15.28       14.38      9.58 o 
   3  -3  13      189.96      218.24     20.00 o 
  -5  -2  13        8.16        9.94     11.13 o 
  -4  -2  13        1.35       -9.49      9.51 o 
  -3  -2  13        7.32        1.29      9.70 o 
  -2  -2  13       69.50       63.33     13.39 o 
  -1  -2  13       38.73       43.57     12.11 o 
   0  -2  13        0.03        3.01      5.77 o 
   1  -2  13        4.65       13.90      9.21 o 
   2  -2  13       88.06       90.86     13.98 o 
   3  -2  13       92.27      104.31     11.02 o 
  -5  -1  13        0.06        2.90      9.97 o 
  -4  -1  13        0.13        2.87     10.16 o 
  -3  -1  13       87.59       78.54      9.14 o 
  -2  -1  13       25.63       21.52      6.76 o 
  -1  -1  13       52.54       67.91      9.10 o 
   0  -1  13       71.81       73.65      9.40 o 
   1  -1  13       64.41       59.29      8.66 o 
   2  -1  13      250.33      210.15     38.79 o 
   3  -1  13       24.32       35.55      8.27 o 
  -5   0  13       68.49       59.41      8.60 o 
  -4   0  13       33.24       25.45      7.07 o 
  -3   0  13      249.67      229.89     13.16 o 
  -2   0  13        0.17       -7.38      5.13 o 
  -1   0  13        4.83        3.71      5.89 o 
   0   0  13        5.72        0.53      5.95 o 
   1   0  13       78.17       77.93      9.72 o 
   2   0  13       23.38       23.69      7.69 o 
   3   0  13       78.74       99.94     10.98 o 
  -5   1  13       33.89       37.53     15.97 o 
  -4   1  13        9.37        1.85      5.93 o 
  -3   1  13       23.75       30.87     20.30 o 
  -2   1  13        8.54       -2.31      5.48 o 
  -1   1  13        2.71       14.79      6.41 o 
   0   1  13        0.63       -6.13      5.24 o 
   1   1  13        1.06        3.19      6.28 o 
   2   1  13      463.62      475.80     19.48 o 
  -4   2  13       72.31       60.63     15.22 o 
  -3   2  13      156.63      155.01     14.81 o 
  -2   2  13       58.68       57.14     13.34 o 
  -1   2  13       53.77       65.01      8.93 o 
   0   2  13        2.01       -8.04      5.36 o 
   1   2  13       41.07       39.43     10.21 o 
   2   2  13        2.74        3.52      6.68 o 
  -4   3  13      220.30      215.94     13.46 o 
  -3   3  13       45.80       52.69      8.78 o 
  -2   3  13      211.76      221.11     15.00 o 
  -1   3  13        1.86        1.09      5.89 o 
   0   3  13       20.44       20.83      7.11 o 
   1   3  13       39.37       61.89     14.14 o 
                                                 
